# Supplementary material for: 2-D DIGE proteomic profiles of three strains of Fusarium graminearum grown in agmatine or glutamic acid medium
Source: Data Brief. 2016 Jan 29;6:985–8. doi: 10.1016/j.dib.2016.01.043 (PMC4778272; doi:10.1016/j.dib.2016.01.043)
Supplement: Supplementary file 37 — Supplementary material [file mmc37.zip]

Archive with 1 entries (1 files):
- mmc37.gel
