# Supplementary material for: 2-D DIGE proteomic profiles of three strains of Fusarium graminearum grown in agmatine or glutamic acid medium
Source: Data Brief. 2016 Jan 29;6:985–8. doi: 10.1016/j.dib.2016.01.043 (PMC4778272; doi:10.1016/j.dib.2016.01.043)
Supplement: Supplementary file 38 — Supplementary material [file mmc38.xls]

## Sheet: 453
Proteomic profile 453 strain
								Av. Ratio	T-test
Index	453	PH1	28336	1-ANOVA	2-ANOVA Fusarium Strain	2-ANOVA Medium	2 ANOVA interact	453 Agmatin vs 453 Glutamic Acid		Name	Protein Accession N°
877	84	81	103	0.00278	0.26	0.000386	0.0709	-1.14	0.509	hypothetical protein	FGSG_17289
878	149	99	133	0.000144	0.189	5.56e-06	0.2	-2.68	0.00115	probable SERINE-TYPE CARBOXYPEPTIDASE F precursor	FGSG_05797
879	201	181	177	0.0225	0.217	0.106	0.013	-1.86	0.0168	probable SERINE-TYPE CARBOXYPEPTIDASE F precursor	FGSG_05797
881	224	190	205	0.0294	0.118	0.282	0.0179	-1.19	0.0901	probable SERINE-TYPE CARBOXYPEPTIDASE F precursor	FGSG_05797
882	230	189	208	0.00483	0.126	0.176	0.0018	-1.45	0.0134	probable SERINE-TYPE CARBOXYPEPTIDASE F precursor	FGSG_05797
884	254	209	237	0.0391	0.0258	0.978	0.0778	-1.52	0.00441	probable SERINE-TYPE CARBOXYPEPTIDASE F precursor	FGSG_05797
885	304	254	268	0.000185	0.00882	8.9e-05	0.0369	1.3	0.197	probable SERINE-TYPE CARBOXYPEPTIDASE F precursor	FGSG_05797
886	301	258	289	0.000186	0.0464	8.78e-05	0.0075	1.26	0.236	probable SERINE-TYPE CARBOXYPEPTIDASE F precursor	FGSG_05797
889	389	3088	332	0.0374	0.508	0.0589	0.0211	-1.45	0.136	probable heat shock protein Hsp88	FGSG_01950
891	388	298	336	0.0189	0.588	0.000772	0.677	-1.85	0.00327	probable SERINE-TYPE CARBOXYPEPTIDASE F PRECURSOR	FGSG_05797
895	365	276	352	0.000347	0.0891	4.87e-05	0.0451	-1.57	0.00715	conserved hypothetical protein	FGSG_08421
896	410	330	353	0.000238	0.432	6.3e-05	0.0041	-1.52	0.00616	probable SERINE-TYPE CARBOXYPEPTIDASE F PRECURSOR	FGSG_05797
897	405	327	354	0.00234	0.551	0.000101	0.237	-1.44	0.0307	probable SERINE-TYPE CARBOXYPEPTIDASE F PRECURSOR	FGSG_05797
898	374	267	361	0.0231	0.401	0.0396	0.0164	-2.04	0.057	probable methionine synthase	FGSG_10825
899	342	257	362	6.66e-06	0.103	2.61e-07	0.0516	-3.58	0.00132	probable methionine synthase	FGSG_10825
900	372	3130	365	0.0338	0.422	0.00408	0.256	-2.37	0.0805	probable methionine synthase	FGSG_10825
901	373	3131	366	0.00213	0.322	0.000124	0.21	-3.28	0.0321	probable methionine synthase	FGSG_10825
903	358	277	372	0.000447	0.241	3.1e-05	0.0804	-2.85	0.0117	probable methionine synthase	FGSG_10825
905	415	319	378	0.0102	0.669	0.000649	0.211	-1.85	0.00566	probable SERINE-TYPE CARBOXYPEPTIDASE F PRECURSOR	FGSG_05797
906	412	3137	380	0.0129	0.916	0.000528	0.37	-1.24	0.202	probable SERINE-TYPE CARBOXYPEPTIDASE F PRECURSOR	FGSG_05797
908	434	312	394	2.27e-07	0.591	7.1e-09	0.0036	-1.67	0.00766	related to beta-hexosaminidase precursor	FGSG_01283
909	447	318	397	2.33e-08	0.106	8.82e-10	0.00098	-2.5	0.000593	related to beta-hexosaminidase precursor	FGSG_01283
910	428	315	398	0.0196	0.695	0.00177	0.175	-1.35	0.113	related to clathrin binding protein ENT2	FGSG_08485
911	413	335	410	8.77e-05	0.268	9.6e-06	0.0112	-2.56	0.00194	probable aconitase	FGSG_07953
912	425	340	415	3.72e-06	0.0835	4.56e-07	0.00206	-2.72	0.00107	probable aconitase	FGSG_07953
913	429	338	417	0.000189	0.298	3.5e-05	0.00731	-2.14	0.0061	probable aconitase	FGSG_07953
914	455	345	422	0.0193	0.45	0.0081	0.0425	-1.5	0.0454	probable NADH dehydrogenase (ubiquinone) 78K chain precursor	FGSG_05198
915	446	322	428	0.0208	0.0779	0.335	0.0142	-1.28	0.238	probable catalase 2	FGSG_02974
916	436	333	429	0.00398	0.15	0.00415	0.0137	-1.58	0.0714	probable aconitase	FGSG_07953
917	479	359	430	0.0001	0.206	3.09e-06	0.279	-1.65	0.0129	related to serine protease	FGSG_02204
918	445	321	432	0.0196	0.0861	0.144	0.0184	-1.61	0.0967	probable catalase 2	FGSG_02974
919	449	324	436	0.0132	0.0538	0.111	0.0176	-1.2	0.345	probable catalase 2	FGSG_02974
920	444	320	440	0.00041	0.0302	0.205	0.000158	-1.46	0.0944	probable catalase 2	FGSG_02974
922	482	363	444	0.0104	0.719	0.000475	0.347	-1.26	0.238	related to serine protease	FGSG_02204
923	480	364	447	0.00054	0.259	0.000199	0.00653	-1.48	0.0235	probable ubiquinol-cytochrome-c reductase Rieske iron-sulfur protein	FGSG_05251
924	484	375	449	0.00358	0.974	9.33e-05	0.474	-1.34	0.0748	related to serine protease	FGSG_02204
926	545	411	503	0.00165	0.109	0.527	0.000352	1.15	0.225	probable heat shock protein 70	FGSG_00921
927	562	420	504	4.97e-05	0.108	0.00136	4.43e-05	1.3	0.0235	probable heat shock protein 70	FGSG_00921
928	552	410	508	0.00213	0.505	0.00027	0.0401	-2.08	0.0178	probable transketolase	FGSG_09998
929	534	3138	512	0.0173	0.366	0.0162	0.0225	1.04	0.902	probable heat shock protein 70	FGSG_00921
931	540	400	524	0.00232	0.305	0.00067	0.0211	-1.9	0.0355	probable transketolase	FGSG_09998
933	588	3142	561	2.98e-06	0.321	3.9e-07	0.000702	-6.52	6.48e-05	related to serine-type carboxypeptidase f precursor	FGSG_04546
934	592	434	562	8.96e-05	0.779	5.37e-06	0.0175	-4.23	8.46e-05	related to serine-type carboxypeptidase f precursor	FGSG_04546
935	591	437	568	3.1e-08	0.00452	1.87e-08	7.21e-06	-4.02	8.24e-05	related to serine-type carboxypeptidase f precursor	FGSG_04546
936	590	440	572	6.71e-08	0.00206	1.52e-08	0.000173	-6.33	3.31e-05	related to serine-type carboxypeptidase f precursor	FGSG_04546
937	585	443	576	1.4e-08	0.00113	5.81e-09	1.29e-05	-4.54	7.76e-05	related to serine-type carboxypeptidase f precursor	FGSG_04546
938	581	445	578	1.38e-07	0.00604	6.76e-08	3.96e-05	-3.48	0.000201	related to serine-type carboxypeptidase f precursor	FGSG_04546
939	573	451	582	2.2e-07	0.00963	4.61e-08	0.000232	-3.8	0.000116	related to serine-type carboxypeptidase f precursor	FGSG_04546
940	587	447	585	1.96e-06	0.00149	1.26e-05	5.75e-05	-3.39	5.86e-05	related to serine-type carboxypeptidase f precursor	FGSG_04546
941	676	465	586	1.45e-07	0.00939	2.53e-07	5.54e-06	1.17	0.0767	probable t-complex-type molecular chaperone; epsilon subunit	FGSG_09465
943	583	456	588	1.02e-06	0.00094	2.85e-06	9.52e-05	-3.42	4.47e-06	related to serine-type carboxypeptidase f precursor	FGSG_04546
944	571	444	592	1.41e-05	0.0319	9.03e-06	0.00073	-2.47	5.67e-05	related to serine-type carboxypeptidase f precursor	FGSG_04546
946	570	449	600	2.06e-05	0.0166	2.13e-05	0.000868	-3.38	7.94e-06	related to serine-type carboxypeptidase f precursor	FGSG_04546
947	609	469	601	5.79e-05	0.253	1.11e-06	0.805	-1.99	0.0078	related to gamma-glutamyltransferase	FGSG_09141
948	651	509	602	2.8e-05	0.0349	0.00408	1.87e-05	-1.43	0.0441	probable pyruvate decarboxylase	FGSG_09834
950	572	436	606	5.32e-08	0.0247	2.09e-08	1.13e-05	-3.12	0.000111	related to serine-type carboxypeptidase f precursor	FGSG_04546
953	580	446	612	5.49e-05	0.126	1.3e-05	0.00375	-3.65	9.8e-05	related to serine-type carboxypeptidase f precursor	FGSG_04546
956	642	3143	619	6.62e-06	0.226	1.33e-06	0.000705	-9.5	0.000105	related to serine-type carboxypeptidase f precursor	FGSG_04546
959	646	486	625	7.89e-09	0.00144	1.77e-09	2.24e-05	-7.09	4.37e-05	related to serine-type carboxypeptidase f precursor	FGSG_04546
961	633	474	628	0.0216	0.0339	0.0443	0.125	-1.05	0.63	probable pyruvate decarboxylase	FGSG_09834
963	645	485	630	2.32e-08	0.000653	5.58e-09	0.000113	-9.26	1.33e-05	related to serine-type carboxypeptidase f precursor	FGSG_04546
966	626	481	635	6.35e-07	0.208	1.7e-08	0.0246	-3.26	0.000913	probable pyruvate kinase	FGSG_07528
967	637	490	636	1.76e-07	0.000279	1.79e-07	0.00014	-8.73	1.65e-05	related to serine-type carboxypeptidase f precursor	FGSG_04546
968	628	495	637	1.04e-07	0.00282	6.06e-08	3.45e-05	-6.19	5.07e-05	related to serine-type carboxypeptidase f precursor	FGSG_04546
970	3066	487	640	0.0176	0.16	0.00522	0.142	1.13	0.765	probable pyruvate decarboxylase	FGSG_09834
971	631	471	641	0.000105	0.152	1.48e-05	0.0122	-2.16	0.00525	probable pyruvate kinase	FGSG_07528
972	625	499	642	5.12e-07	0.00786	9.42e-08	0.000816	-5.42	1.46e-05	related to serine-type carboxypeptidase f precursor	FGSG_04546
975	636	497	646	2.14e-07	0.000713	3.17e-07	4.54e-05	-4.8	6.25e-07	related to serine-type carboxypeptidase f precursor	FGSG_04546
977	630	502	649	5.36e-07	0.00418	2.79e-07	0.000177	-4.6	5.1e-06	related to serine-type carboxypeptidase f precursor	FGSG_04546
982	624	498	655	5.6e-06	0.027	1.34e-06	0.00171	-3.99	0.000868	related to serine-type carboxypeptidase f precursor	FGSG_04546
983	627	503	656	1.18e-08	0.000325	2.29e-09	0.000163	-7.81	2.97e-05	related to serine-type carboxypeptidase f precursor	FGSG_04546
984	618	482	657	1.32e-06	0.138	3.97e-08	0.0343	-2.5	9.83e-05	probable pyruvate kinase	FGSG_07528
985	616	494	658	0.00011	0.0697	6.48e-05	0.00273	-3.55	6.53e-06	related to serine-type carboxypeptidase f precursor	FGSG_04546
986	619	500	661	4.97e-07	0.014	5.85e-08	0.00148	-3.16	0.000983	related to serine-type carboxypeptidase f precursor	FGSG_04546
987	623	493	664	2.36e-05	0.0616	9.06e-06	0.0015	-3.1	7.03e-05	related to serine-type carboxypeptidase f precursor	FGSG_04546
988	3043	3090	665	2.41e-06	0.818	1.03e-07	0.00477	-1.45	0.0512	probable pyruvate decarboxylase	FGSG_09834
989	615	512	667	1.24e-06	0.0532	1.77e-07	0.000835	-3.09	0.00043	related to serine-type carboxypeptidase f precursor	FGSG_04546
994	3064	470	679	5.94e-05	0.184	5.29e-06	0.017	-1.76	0.0179	probable pyruvate decarboxylase	FGSG_09834
1006	731	553	706	0.000399	0.0325	0.00738	0.000658	-2.05	0.00668	related to general amidase	FGSG_08078
1011	741	566	714	0.00206	0.632	0.00135	0.00506	-1.62	0.021	probable protein phosphatase 2C	FGSG_10239
1019	769	562	723	0.00427	0.322	0.348	0.000711	4.28	0.000816	related to acid phosphatase Pho610	FGSG_07678
1020	772	563	728	0.0208	0.442	0.324	0.00425	2.44	0.00842	related to acid phosphatase Pho610	FGSG_07678
1021	759	3197	729	0.0181	0.307	0.00474	0.0906	-1.44	0.0562	related to acid phosphatase Pho610	FGSG_07678
1023	755	587	736	0.00317	0.498	0.462	0.000377	2.26	0.00521	related to acid phosphatase Pho610	FGSG_07678
1025	775	3146	739	0.0467	0.564	0.175	0.0138	2.7	0.00502	related to acid phosphatase Pho610	FGSG_07678
1027	761	570	741	9.74e-05	0.346	0.434	8.72e-06	3.12	0.00117	related to acid phosphatase Pho610	FGSG_07678
1028	722	542	743	0.00815	0.0824	0.633	0.00304	-1.1	0.284	related to tripeptidyl-peptidase I	FGSG_03072
1029	751	555	747	0.000569	0.356	0.000346	0.00316	-1.37	0.00318	probable H+-exporting ATPase 57K chain; vacuolar	FGSG_00637
1030	756	573	749	0.02	0.608	0.604	0.00277	2.27	0.00707	related to acid phosphatase Pho610	FGSG_07678
1031	750	589	752	0.000504	0.582	0.0206	0.000123	1.97	0.00813	related to acid phosphatase Pho610	FGSG_07678
1033	730	575	755	0.000164	0.0217	0.0462	9.5e-05	1.1	0.237	probable H+-exporting ATPase 57K chain; vacuolar	FGSG_00637
1035	739	3125	757	5.94e-05	0.319	0.0226	1.1e-05	2.04	0.00372	related to acid phosphatase Pho610	FGSG_07678
1036	752	3129	758	0.00479	0.702	0.091	0.00093	1.78	0.0245	related to acid phosphatase Pho610	FGSG_07678
1037	725	585	760	5.34e-05	0.301	6.19e-05	0.000315	1.18	0.281	related to acid phosphatase Pho610	FGSG_07678
1038	737	569	762	2.03e-07	0.0101	8.23e-07	3.09e-06	-1.07	0.618	related to acid phosphatase Pho610	FGSG_07678
1039	738	578	763	0.000104	0.46	0.00214	5.43e-05	1.67	0.0225	related to acid phosphatase Pho610	FGSG_07678
1040	789	592	765	0.000173	0.00176	0.108	0.00041	-1.43	0.00747	conserved hypothetical protein	FGSG_07477
1042	819	613	767	6.55e-06	0.212	5.77e-07	0.0035	-1.34	0.0579	probable hexokinase	FGSG_00500
1043	798	3150	768	0.0212	0.574	0.0227	0.017	-1.42	0.00995	probable PRX1 - mitochondrial isoform of thioredoxin peroxidase	FGSG_07536
1045	777	3149	772	0.00443	0.283	0.00216	0.0192	-2.06	0.0502	related to general amidase general	FGSG_12442
1046	786	595	773	0.000163	0.0179	0.000613	0.00144	-1.28	0.0718	related to aspartate aminotransferase	FGSG_05169
1047	749	551	774	0.000967	0.19	0.00204	0.00214	-1.36	0.0678	related to acid phosphatase Pho610	FGSG_07678
1049	794	582	776	0.000593	0.18	8.95e-05	0.0312	-2.16	0.00211	probable GSP1 - GTP-binding protein of the ras superfamily	FGSG_01099
1055	851	672	788	0.0145	0.0991	0.234	0.00831	-1.06	0.545	related to ATP-1 H+-transporting ATP synthase	FGSG_15824
1057	891	639	790	5.22e-06	0.0102	0.000114	1.9e-05	-1.15	0.149	probable H+-transporting ATP synthase beta chain	FGSG_04312
1058	863	615	791	1.31e-07	0.115	2.89e-09	0.0353	-1.66	0.000752	oxidoreductase that catalyses the conversion of dimeric 9-hydroxyrubrofusarin to aurofusarin	FGSG_02321
1059	833	677	792	0.0171	0.876	0.00174	0.115	-1.32	0.043	conserved hypothetical protein	FGSG_05997
1060	834	650	793	0.00126	0.0101	0.0748	0.00248	-1.09	0.349	conserved hypothetical protein	FGSG_05997
1065	869	624	798	1.05e-07	0.976	5.9e-09	0.000275	-1.82	0.000326	oxidoreductase that catalyses the conversion of dimeric 9-hydroxyrubrofusarin to aurofusarin	FGSG_02321
1068	866	3151	804	0.011	0.0693	0.152	0.0092	-1.11	0.382	related to ATP-1 H+-transporting ATP synthase	FGSG_15824
1069	859	607	807	4.53e-07	0.473	1.03e-08	0.0211	-2.16	0.000396	oxidoreductase that catalyses the conversion of dimeric 9-hydroxyrubrofusarin to aurofusarin	FGSG_02321
1071	832	637	811	0.00765	0.0228	0.00745	0.158	-1.15	0.0492	conserved hypothetical protein	FGSG_05997
1076	852	644	819	4.69e-06	0.0395	3.77e-05	1.88e-05	-1.59	0.000806	related to ATP-1 H+-transporting ATP synthase	FGSG_15824
1077	862	649	820	1.66e-06	0.0705	5.29e-06	1.27e-05	-1.85	0.000374	related to ATP-1 H+-transporting ATP synthase	FGSG_15824
1084	822	614	830	0.000152	0.0137	0.585	5.28e-05	-1.5	0.00363	probable ATP citrate lyase subunit 2	FGSG_06039
1085	879	669	831	0.0163	0.0524	0.21	0.0174	1.42	0.451	related to PUB1 - major polyadenylated RNA-binding protein of nucleus and cytoplasm	FGSG_05417
1089	888	670	840	0.000743	0.199	0.00774	0.000553	-1.16	0.163	probable cell division control protein CDC3	FGSG_05315
1098	836	675	858	0.0162	0.0756	0.116	0.0176	-1.52	0.0127	conserved hypothetical protein	FGSG_05997
1101	872	666	862	0.000267	0.0856	8.53e-05	0.0105	-1.23	0.00274	probable dihydrolipoamide acetyltransferase component of pyruvate dehydrogenase complex	FGSG_04171
1102	883	3157	863	7.43e-05	0.137	0.000822	9.7e-05	-1.25	0.142	probable homogentisate 1; 2-dioxygenase	FGSG_08358
1105	870	647	871	0.00266	0.434	0.00339	0.00416	-1.5	0.0248	probable RUVB-like protein	FGSG_06260
1109	940	3098	884	0.00503	0.0686	0.0332	0.00712	1.14	0.56	probable enolase (2-phosphoglycerate dehydratase)	FGSG_01346
1112	947	710	890	0.00496	0.451	0.533	0.000639	1.61	0.0248	probable enolase (2-phosphoglycerate dehydratase)	FGSG_01346
1117	881	3156	895	3.09e-05	0.29	1.9e-05	0.000417	-1.55	0.00724	probable cell division control protein CDC3	FGSG_05315
1125	969	733	930	0.0309	0.0982	0.202	0.0269	-1.31	0.071	probable UGA1 - 4-aminobutyrate aminotransferase (GABA transaminase)	FGSG_06751
1126	941	705	933	0.0268	0.383	0.00234	0.38	-1.45	0.0961	probable H+-transporting ATP synthase beta chain	FGSG_04312
1128	1021	759	937	0.0149	0.0225	0.0329	0.132	1.12	0.411	probable translation initiation factor eIF-4A	FGSG_06841
1129	1022	755	938	0.00293	0.135	0.12	0.00106	1.06	0.859	probable translation initiation factor eIF-4A	FGSG_06841
1130	932	706	939	0.0412	0.593	0.00627	0.16	-1.43	0.0412	probable adenosylhomocysteinase (S-adenosyl-L-homocysteine hydrolase)	FGSG_05615
1132	970	736	941	0.0451	0.55	0.0916	0.0194	-1.39	0.0023	probable actin-related protein 3 (ARP3)	FGSG_10856
1134	950	754	950	0.0254	0.556	0.0108	0.0429	1.36	0.0451	related to soluble fumarate reductase (NADH)	FGSG_09373
1135	922	708	952	0.00805	0.835	0.000593	0.125	-1.5	0.0202	probable phosphogluconate dehydrogenase (decarboxylating)	FGSG_01111
1136	980	753	956	0.0113	0.243	0.18	0.00363	-1.43	0.0522	related to acid phosphatase precursor	FGSG_04504
1138	948	747	960	0.00109	0.271	7.93e-05	0.111	-2.22	0.00221	probable IDP1 - isocitrate dehydrogenase (NADP+); mitochondrial	FGSG_10347
1142	982	764	967	0.0127	0.591	0.00255	0.0573	-1.66	0.0239	probable actin	FGSG_07335
1144	958	730	972	0.000446	0.895	7.91e-06	0.626	-1.68	0.0205	probable glutamate dehydrogenase (NADP+)	FGSG_07174
1145	1020	762	974	0.0388	0.327	0.0484	0.0353	-1.44	0.000442	probable mitochondrial citrate synthase	FGSG_01422
1149	1028	768	981	0.0175	0.384	0.766	0.00291	2.56	0.0139	probable aspartic proteinase precursor	FGSG_07775
1152	956	741	990	0.0121	0.24	0.00862	0.0306	-1.27	0.0152	probable pyruvate dehydrogenase (lipoamide) alpha chain precursor	FGSG_05454
1153	1086	842	992	1.08e-05	0.492	6.49e-05	1.86e-05	-1.77	0.000379	probable mitochondrial citrate synthase	FGSG_01422
1154	1076	834	998	0.00019	0.0076	0.000187	0.0157	1.1	0.462	probable saccharopine dehydrogenase (NAD; L-lysine-forming)	FGSG_10925
1156	1010	3167	1005	1.5e-05	0.0114	0.00027	5.73e-05	-4.84	0.000181	probable formamidase	FGSG_09042
1160	991	3165	1015	0.00178	0.545	9.54e-05	0.138	-1.44	0.00733	probable phosphoglycerate kinase	FGSG_03992
1161	985	786	1016	0.028	0.0939	0.0102	0.278	-1.42	0.0931	probable phosphoglycerate kinase	FGSG_03992
1162	1091	810	1019	1.24e-06	0.141	4.78e-07	8.66e-05	-1.41	0.00199	related to aminomethyltransferase precursor (glycine cleavage system protein T)	FGSG_01151
1166	1019	778	1025	1.79e-07	0.00455	1.84e-08	0.00203	-3.68	0.00121	probable formamidase	FGSG_09042
1171	989	775	1033	0.00276	0.716	0.0144	0.0012	1.9	0.0507	probable phosphoglycerate kinase	FGSG_03992
1172	996	3114	1036	0.0383	0.674	0.731	0.0055	1.03	0.848	probable phosphoglycerate kinase	FGSG_03992
1173	1015	795	1037	0.000744	0.164	0.0015	0.00199	-3.38	0.00282	related to flavin oxidoreductase	FGSG_08077
1174	1079	849	1038	0.0247	0.0944	0.389	0.0146	1.03	0.867	probable mitochondrial citrate synthase	FGSG_01422
1175	1042	779	1039	8.73e-06	0.0136	2.93e-06	0.00239	-3.95	0.00204	probable formamidase	FGSG_09042
1177	1077	802	1048	0.00921	0.326	0.0999	0.00306	-1.18	0.276	probable actin	FGSG_07335
1178	1051	790	1049	1.16e-05	0.164	5.09e-07	0.0351	-3.45	0.000573	probable translation elongation factor EF-Tu precursor; mitochondrial	FGSG_07182
1183	1046	796	1061	3.89e-08	0.0112	7.18e-10	0.685	-3.23	0.000562	(aurJ) o-methyltransferase that catalyse the methylation of nor-rubrofusarin resulting in formation of rubrofusarin	FGSG_02326
1184	1058	800	1062	8.28e-07	0.0221	1.04e-07	0.00142	-3.38	0.000423	probable formamidase	FGSG_09042
1186	1121	906	1071	3.32e-07	0.197	1.97e-08	0.00115	-1.94	0.0058	probable ubiquinol-cytochrome c reductase complex core protein 2 precursor	FGSG_00644
1191	1063	826	1081	2.13e-07	0.104	3.4e-09	0.333	-2.88	0.000393	(aurJ) o-methyltransferase that catalyse the methylation of nor-rubrofusarin resulting in formation of rubrofusarin	FGSG_02326
1194	1141	893	1088	4.89e-05	0.394	1.33e-06	0.15	-1.34	0.0205	probable phosphatidylinositol/phosphatidylcholine transfer protein SEC14	FGSG_10779
1198	1094	3169	1101	0.00291	0.482	0.000354	0.053	1.62	0.0101	related to CCG-7 glyceraldehyde 3-phosphate dehydrogenase (ccg-7)	FGSG_16627
1206	1117	879	1124	0.000126	0.00106	0.000525	0.0172	1.01	0.95	probable acetoacetyl-CoA thiolase	FGSG_09321
1210	1119	881	1133	3.14e-07	0.000258	2.44e-07	0.000526	1.2	0.0116	probable acetoacetyl-CoA thiolase	FGSG_09321
1211	1128	885	1134	9.63e-07	0.0114	6.66e-08	0.0153	1.31	0.0452	probable acetoacetyl-CoA thiolase	FGSG_09321
1212	1176	919	1136	4.01e-06	0.972	4.43e-08	0.888	-1.75	0.00735	probable glutamine synthetase	FGSG_10264
1218	1174	924	1147	4.77e-06	0.679	5.69e-08	0.886	-2.03	0.00213	probable glutamine synthetase	FGSG_10264
1220	3067	972	1151	1.36e-05	0.125	0.00928	3.36e-06	2.96	0.00132	probable aspartic proteinase precursor	FGSG_07775
1222	1208	970	1157	5.85e-05	0.00902	6.21e-06	0.271	1.55	0.00532	probable ribosome-associated protein S2 (Rap-1)	FGSG_10905
1223	1181	3170	1159	0.00054	0.282	3.57e-05	0.0862	-1.92	0.000541	probable glutamine synthetase	FGSG_10264
1225	1156	3112	1163	9.26e-05	0.708	7.35e-06	0.011	-1.2	0.0302	probable methionine adenosyltransferase ETH-1	FGSG_00421
1234	1271	1006	1188	6.92e-05	0.0349	0.000207	0.000511	-2.98	0.000552	probable ALCOHOL DEHYDROGENASE I - ADH1	FGSG_10855
1235	1244	992	1190	3.19e-05	0.00138	0.00226	0.000214	1.28	0.0223	probable aspartate aminotransferase; mitochondrial precursor	FGSG_10746
1236	1211	990	1191	0.000368	0.155	2.35e-05	0.127	1.39	0.0597	hypothetical protein	FGSG_16377
1237	1216	959	1192	0.000279	0.338	0.0654	4.72e-05	-1.08	0.635	probable acetoacetyl-CoA thiolase	FGSG_05087
1242	1287	1036	1207	0.019	0.0661	0.0138	0.141	-1	0.892	related to gibberellin 20-oxidase	FGSG_07303
1244	1245	973	1210	0.00201	0.0763	0.000196	0.354	1.15	0.0623	probable PSA1 - mannose-1-phosphate guanyltransferase	FGSG_08773
1253	1219	988	1232	0.0283	0.0624	0.972	0.0197	-1.41	0.0671	probable FBA1 - fructose-bisphosphate aldolase	FGSG_02770
1255	1233	962	1240	8.59e-09	0.0635	3.58e-10	0.000409	-2.44	0.000362	probable FBA1 - fructose-bisphosphate aldolase	FGSG_02770
1257	1241	964	1242	8.2e-05	0.0118	8.05e-06	0.312	1.38	0.0348	probable UDP-glucose 4-epimerase Gal10	FGSG_05689
1270	1326	1068	1265	0.00135	0.537	3.11e-05	0.78	-1.74	0.0157	probable ALCOHOL DEHYDROGENASE I - ADH1	FGSG_10855
1271	1260	997	1269	0.0103	0.0962	0.0105	0.0419	1.54	0.00493	probable UDP-glucose 4-epimerase Gal10	FGSG_05689
1273	3055	1088	1272	0.00216	0.563	0.000144	0.101	-1.56	0.0991	probable ALCOHOL DEHYDROGENASE I - ADH1	FGSG_10855
1274	1339	3121	1273	2.48e-06	0.433	5.45e-08	0.0645	-2.82	0.00103	probable ALCOHOL DEHYDROGENASE I - ADH1	FGSG_10855
1277	1250	1034	1280	0.00533	0.0205	0.0518	0.0166	-1.1	0.355	probable FBA1 - fructose-bisphosphate aldolase	FGSG_02770
1282	1297	1073	1289	0.0142	0.14	0.00291	0.222	1.16	0.55	probable transaldolase	FGSG_08723
1283	1280	1053	1291	0.00497	0.225	0.385	0.001	-2.01	0.00302	probable thiamine repressed nmt1 protein	FGSG_01672
1289	1278	1037	1307	3.95e-06	0.00236	2.86e-07	0.473	1.47	0.00286	related to CCG-7 glyceraldehyde 3-phosphate dehydrogenase (ccg-7)	FGSG_16627
1293	1306	1117	1314	0.0235	0.681	0.0532	0.00969	1.42	0.00946	related to CCG-7 glyceraldehyde 3-phosphate dehydrogenase (ccg-7)	FGSG_16627
1295	1375	1132	1319	0.00043	0.475	1.56e-05	0.171	-1.98	0.00415	probable 14-3-3-like protein	FGSG_06847
1304	3057	1101	1333	0.0266	0.662	0.0124	0.0357	1.73	0.0123	related to CCG-7 glyceraldehyde 3-phosphate dehydrogenase (ccg-7)	FGSG_16627
1310	1373	1121	1342	6.71e-05	0.156	2.73e-06	0.135	1.32	0.0174	probable EFB1 - translation elongation factor eEF1beta	FGSG_01008
1315	1369	3171	1353	0.00262	0.629	0.000625	0.0172	-1.25	0.174	related to CCG-7 glyceraldehyde 3-phosphate dehydrogenase (ccg-7)	FGSG_16627
1321	1361	1130	1367	0.000135	0.037	0.000233	0.00151	-1	0.96	probable inorganic pyrophosphatase	FGSG_00496
1322	1351	1126	1370	0.00807	0.0184	0.682	0.00982	-1.3	0.0237	probable inorganic pyrophosphatase	FGSG_00496
1323	1350	1103	1377	0.00541	0.372	0.117	0.00133	-1.07	0.39	probable inorganic pyrophosphatase	FGSG_00496
1325	1354	1120	1385	0.00051	0.019	0.438	0.000224	-1.34	0.0161	probable arginase	FGSG_10967
1349	1406	1166	1450	3.55e-05	0.00521	0.721	1.32e-05	-2.08	0.00548	conserved hypothetical protein	FGSG_06634
1352	1405	1168	1458	0.00569	0.203	0.00138	0.0663	1.02	0.75	probable CyPBP37 protein (protein binding to CyP41)	FGSG_02469
1353	1438	1231	1464	0.000402	0.63	8.56e-06	0.499	1.95	0.00305	probable malate dehydrogenase	FGSG_02504
1354	1434	1172	1465	0.043	0.733	0.0339	0.0297	-1.17	0.467	probable heat shock protein 30	FGSG_01158
1358	1440	1235	1474	0.000404	0.676	1.13e-05	0.23	1.84	0.00456	probable malate dehydrogenase	FGSG_02504
1361	1432	1191	1478	0.000138	0.0575	1.23e-05	0.0868	1.22	0.0813	related to aliphatic nitrilase	FGSG_06480
1363	1431	1203	1483	7.77e-05	0.00114	0.0742	0.000191	-1.43	0.101	related to aliphatic nitrilase	FGSG_06480
1364	1413	1226	1484	7.06e-05	0.131	1.96e-06	0.531	1.46	0.000734	probable malate dehydrogenase	FGSG_02504
1366	1417	1230	1490	0.0313	0.907	0.000992	0.865	1.61	0.0238	probable malate dehydrogenase	FGSG_02504
1368	1433	3113	1493	0.00195	0.0856	0.329	0.00056	-2.71	0.079	related to aliphatic nitrilase	FGSG_06480
1377	1525	1307	1509	0.00211	0.103	0.133	0.000775	1.03	0.718	probable subtilisin-like serine protease	FGSG_00192
1381	1498	1308	1516	0.00268	0.083	0.0161	0.00384	1.17	0.4	probable CPC2 protein	FGSG_09870
1383	1512	3175	1521	0.0171	0.663	0.0038	0.0559	1.93	0.00131	probable MDH1 - malate dehydrogenase precursor; mitochondrial	FGSG_02461
1384	1519	1316	1527	0.00103	0.642	0.000128	0.0227	1.85	0.00124	probable MDH1 - malate dehydrogenase precursor; mitochondrial	FGSG_02461
1386	1461	3123	1533	0.000485	0.145	0.00029	0.00509	-2.22	3.93e-05	probable cytochrome-c peroxidase precursor	FGSG_01245
1387	1516	1269	1540	4.71e-05	0.42	7.81e-07	0.743	2.26	0.0025	conserved hypothetical protein	FGSG_00709
1390	1509	1270	1550	2.76e-05	0.324	1.16e-06	0.0386	1.34	0.12	hypothetical protein	FGSG_16217
1391	1465	1264	1552	0.00174	0.0115	0.15	0.0026	-1.5	0.0334	probable cytochrome-c peroxidase precursor	FGSG_01245
1394	1460	1196	1559	0.000742	0.00474	0.00641	0.0107	-1.12	0.219	probable cytochrome-c peroxidase precursor	FGSG_01245
1395	1464	1261	1560	0.0049	0.0223	0.479	0.0044	-1.32	0.154	probable cytochrome-c peroxidase precursor	FGSG_01245
1396	1569	1318	1564	0.00113	0.0959	0.000238	0.0509	1.06	0.574	probable isopentenyl-diphosphate delta-isomerase	FGSG_09722
1398	1472	3124	1570	0.00199	0.00192	0.849	0.0108	-1.16	0.0281	probable cytochrome-c peroxidase precursor	FGSG_01245
1404	1477	1306	1587	0.000466	0.503	0.000307	0.00208	-1.62	0.00807	probable cytochrome-c peroxidase precursor	FGSG_01245
1411	1522	1252	1618	1.31e-06	0.0204	9.35e-07	9.62e-05	1.07	0.689	related to NAD-dependent histone deacetylase	FGSG_13552
1417	1579	1337	1638	4.87e-06	0.0379	2.56e-07	0.0429	1.27	0.0195	related to RPN12 - 26S proteasome regulatory subunit	FGSG_07938
1419	1580	1334	1640	0.000938	0.245	0.0105	0.000576	-1.94	0.0124	probable succinate dehydrogenase (ubiquinone) iron-sulfur protein precursor	FGSG_05610
1421	1566	1375	1645	0.0436	0.0867	0.0135	0.526	1.26	0.00571	probable esterase D	FGSG_06681
1431	1574	1360	1682	0.000106	0.012	0.000962	0.000613	-1.01	0.856	conserved hypothetical protein	FGSG_04488
1432	1617	1397	1683	0.00261	0.0633	0.00122	0.0483	-1.16	0.107	probable mitochondrial porin	FGSG_09933
1438	3049	1352	1693	6.89e-07	0.118	1.29e-08	0.218	2.05	0.00108	mannitol dehydrogenase	FGSG_04826
1439	1644	1438	1694	0.0283	0.673	0.00102	0.892	-1.31	0.000122	probable mitochondrial porin	FGSG_09933
1440	3061	1409	1696	0.0029	0.502	0.00018	0.148	1.32	0.132	conserved hypothetical protein	FGSG_05132
1442	1646	1398	1698	4.07e-06	0.021	2.45e-06	0.000344	1.31	0.0138	probable glutaredoxin	FGSG_01317
1446	1589	1364	1706	0.0049	0.87	0.000623	0.0432	1.03	0.825	conserved hypothetical protein	FGSG_11398
1448	1593	1384	1710	4.87e-07	0.000367	4.08e-07	0.000555	1.06	0.316	conserved hypothetical protein	FGSG_04488
1450	1605	1367	1713	4.44e-09	6.25e-05	6.78e-10	0.000559	1.69	0.00013	hypothetical protein	FGSG_15999
1452	1600	1391	1717	2.87e-05	0.00357	5.4e-05	0.00204	-1.02	0.722	probable hydroxyacylglutathione hydrolase	FGSG_13072
1453	3050	1358	1718	1.44e-07	0.00634	7.72e-09	0.0115	1.74	0.00894	mannitol dehydrogenase	FGSG_04826
1455	1606	1368	1722	3.88e-06	0.0643	4.58e-07	0.00276	1.45	0.00676	mannitol dehydrogenase	FGSG_04826
1456	1598	3110	1723	0.0499	0.208	0.0128	0.271	1.07	0.493	mannitol dehydrogenase	FGSG_04826
1461	1677	1428	1734	4.99e-05	0.0712	2e-06	0.27	1.39	0.00845	probable TPI1 - triose-phosphate isomerase	FGSG_06702
1464	1700	1473	1745	6.62e-11	0.00183	1.05e-12	0.0802	4.77	1.47e-05	related to CCG-7 glyceraldehyde 3-phosphate dehydrogenase (ccg-7)	FGSG_16627
1465	1684	1447	1748	0.000418	0.0373	2.58e-05	0.801	1.26	0.0963	probable TIF6 - translation initiation factor 6 (eIF6)	FGSG_05428
1466	1652	1408	1749	8.15e-06	0.175	0.0522	1.03e-06	1.22	0.116	probable SCL1 - 20S proteasome subunit YC7ALPHA/Y8 (alpha1)	FGSG_10255
1467	1676	1485	1751	0.0137	0.267	0.057	0.00812	1.01	0.84	related to enoyl-CoA hydratase	FGSG_13111
1470	1672	1436	1755	0.000152	0.136	9.87e-06	0.0799	1.21	0.097	probable TPI1 - triose-phosphate isomerase	FGSG_06702
1473	1630	1441	1762	1.11e-05	0.317	4.94e-06	0.000274	1.1	0.0733	related to ketoreductases	FGSG_04260
1474	1724	1489	1766	0.0209	0.509	0.00384	0.097	1.34	0.0292	related to aminopeptidase yscI precursor; vacuolar	FGSG_06133
1477	1650	1406	1774	3.59e-05	0.282	9.41e-07	0.198	1.25	0.000219	conserved hypothetical protein	FGSG_04081
1483	1703	1508	1795	0.00745	0.327	0.0163	0.00686	-1.02	0.818	related to P.aeruginosa anthranilate synthase component II	FGSG_05007
1484	1705	1461	1798	0.00025	0.0806	0.000818	0.000855	-1.03	0.681	related to uracil phosphoribosyltransferase	FGSG_04155
1485	1670	1445	1799	0.000187	0.664	3.85e-06	0.391	1.49	0.000122	conserved hypothetical protein	FGSG_09694
1489	1707	1491	1804	3.47e-08	0.00174	1.52e-09	0.0298	1.7	0.00241	related to mRNA splicing factor	FGSG_09864
1493	1680	1464	1810	0.000544	0.0052	0.00139	0.0226	-1.02	0.762	probable Vacuolar ATP synthase subunit E	FGSG_08593
1496	1715	1486	1817	7.97e-05	0.0139	4.11e-05	0.00913	1.06	0.552	related to uracil phosphoribosyltransferase	FGSG_04155
1498	1691	1494	1819	0.0298	0.577	0.173	0.00756	-1.16	0.259	probable Vacuolar ATP synthase subunit E	FGSG_08593
1500	1699	1513	1823	0.000923	0.24	0.00241	0.00153	1.09	0.992	related to URE2 - nitrogen catabolite repression regulator	FGSG_02000
1501	1694	1498	1826	0.0291	0.911	0.829	0.00327	-1.1	0.243	conserved hypothetical protein	FGSG_07320
1502	1708	1505	1827	2e-05	0.684	2.24e-05	0.00011	1.31	0.0892	probable GSP1 - GTP-binding protein of the ras superfamily	FGSG_01099
1503	1720	1480	1831	8.5e-06	0.0447	1.5e-06	0.00296	1.09	0.492	related to transcription initiation factor IIF 30K chain	FGSG_16147
1504	1759	1518	1835	1.74e-05	0.0137	8.68e-07	0.511	1.64	0.000526	probable IgE-dependent histamine-releasing factor	FGSG_02523
1507	1738	1497	1842	4.29e-08	0.00103	2.69e-09	0.0135	1.56	0.00482	probable PRE4 - 20S proteasome subunit (beta7)	FGSG_01200
1509	1767	1570	1849	0.048	0.881	0.0338	0.0306	1.16	0.131	conserved hypothetical protein	FGSG_06864
1518	1742	1499	1883	2.09e-08	0.0598	3.89e-10	0.0484	2.7	1.51e-05	probable ribosome-associated protein S2 (Rap-1)	FGSG_10905
1521	1779	1536	1904	0.000258	0.051	1.15e-05	0.896	1.63	0.00764	related to BLI-3 blue-light-inducible Bli-3 protein	FGSG_17247
1525	1752	1540	1909	0.00085	0.104	0.000566	0.00878	-2.38	0.0159	related to carbonic anhydrase	FGSG_04558
1526	1757	1545	1910	0.00388	0.477	0.000222	0.208	1.44	0.0173	related to carbonic anhydrase	FGSG_04558
1529	1777	3108	1916	0.00152	0.297	0.00051	0.0135	1.96	0.00726	conserved hypothetical protein	FGSG_08624
1530	1795	1555	1919	1.91e-08	0.00434	4.28e-10	0.324	2.7	1.79e-05	conserved hypothetical protein	FGSG_08624
1532	1849	1636	1923	0.00903	0.12	0.191	0.00412	1.08	0.594	probable 20S proteasome subunit beta3	FGSG_01236
1536	1794	1608	1935	0.000312	0.4	9.01e-06	0.305	1.32	0.0391	related to glycinamide ribonucleotide transformylase	FGSG_08429
1539	1792	1573	1941	4.93e-09	0.000149	6.35e-10	0.000431	1.77	0.00199	conserved hypothetical protein	FGSG_08359
1545	1834	1647	1952	1.26e-08	0.000328	1.69e-09	0.000548	1.75	0.00192	conserved hypothetical protein	FGSG_08359
1548	1842	1600	1963	1.44e-05	0.382	6.06e-07	0.0231	1.65	0.0018	probable rho GDP dissociation inhibitor	FGSG_05282
1553	1894	1679	1985	0.00377	0.00404	0.0198	0.131	1.03	0.696	conserved hypothetical protein	FGSG_09641
1557	1929	3178	1998	0.00904	0.088	0.00635	0.0596	-2.03	0.00217	probable CAP20 - virulence factor	FGSG_05177
1565	1904	1689	2016	5.56e-05	0.00119	0.00013	0.011	-1.22	0.0139	conserved hypothetical protein	FGSG_01228
1570	1856	3119	2024	0.00305	0.757	0.000102	0.338	-1.6	0.00187	probable SOD2 - superoxide dismutase (Mn) precursor; mitochondrial	FGSG_04454
1572	1971	1756	2031	0.00248	0.401	6.64e-05	0.937	-1.95	0.0155	conserved hypothetical protein	FGSG_03662
1578	1985	1801	2047	0.00704	0.934	0.000254	0.345	-2.72	0.019	probable CAP20 - virulence factor	FGSG_05177
1584	1984	3180	2064	0.0214	0.44	0.00125	0.536	-1.3	0.235	probable woronin body major protein precursor	FGSG_08737
1585	1975	3179	2065	0.00211	0.889	0.00104	0.0055	-1.29	0.0265	conserved hypothetical protein	FGSG_03662
1589	1980	1722	2077	1.3e-07	0.827	3.41e-09	0.00412	-2.6	0.00341	conserved hypothetical protein	FGSG_03662
1592	1996	1764	2081	1.83e-09	0.218	3.3e-11	0.00398	-2.98	0.00116	conserved hypothetical protein	FGSG_03662
1601	2003	1767	2101	0.0216	0.116	0.00712	0.203	-1.41	0.0275	probable SKP1 - kinetochore protein complex CBF3; subunit D	FGSG_06922
1605	1981	1733	2110	0.011	0.343	0.0508	0.00545	1.67	0.000394	related to mismatched base pair and cruciform dna recognition protein	FGSG_10050
1609	1976	1771	2118	0.00196	0.325	0.0268	0.000798	-1.08	0.615	probable woronin body major protein precursor	FGSG_08737
1621	2032	3181	2146	0.046	0.706	0.00347	0.354	-1.75	0.0159	probable woronin body major protein precursor	FGSG_08737
1627	2024	1864	2168	0.000795	0.773	0.00013	0.0118	2.87	0.00212	probable woronin body major protein precursor	FGSG_08737
1632	2108	1932	2186	0.0168	0.381	0.0381	0.0111	1.35	0.0135	probable cyclophilin	FGSG_07439
1636	2059	1849	2195	0.000201	0.4	3.89e-05	0.00591	1.23	0.273	conserved hypothetical protein	FGSG_08238
1637	2101	1838	2202	3.35e-06	0.289	7.39e-07	0.000323	-1.29	0.451	conserved hypothetical protein	FGSG_08122
1643	2094	1923	2223	4.75e-06	0.0704	2.92e-06	0.000191	5.23	0.000282	conserved hypothetical protein	FGSG_02325
1652	2167	2021	2253	0.0352	0.0736	0.047	0.12	1.07	0.422	probable peptidylprolyl isomerase precursor; mitochondrial (cyclophilin B)	FGSG_00777
1656	2107	1911	2264	9.87e-06	0.167	8.38e-07	0.0059	1.17	0.0531	probable peroxisomal membrane protein	FGSG_08677
1658	2166	3183	2273	3.77e-06	0.0268	2.89e-06	0.000199	2.03	0.0118	probable peptidylprolyl isomerase precursor; mitochondrial (cyclophilin B)	FGSG_00777
1665	2160	1938	2291	0.000622	0.18	0.0119	0.000357	2.03	0.133	probable 40s ribosomal protein s10-b	FGSG_06270
1667	2185	2007	2297	1.15e-05	0.117	9.49e-06	0.000213	1.48	0.00307	probable 40S ribosomal protein S12	FGSG_07292
1674	2162	1935	2313	2.58e-10	0.00891	3.28e-08	4e-10	2.13	0.000352	conserved hypothetical protein	FGSG_02560
1675	2147	1966	2314	0.0246	0.867	0.013	0.0252	1.04	0.686	probable superoxide dismutase [Cu-Zn]	FGSG_08721
1677	2154	1974	2316	0.000125	0.44	4.12e-06	0.125	1.55	0.0101	probable peptidylprolyl isomerase precursor; mitochondrial (cyclophilin B)	FGSG_00777
1678	2163	2020	2318	0.000253	0.668	4.06e-06	0.945	1.86	0.00486	probable peptidylprolyl isomerase precursor; mitochondrial (cyclophilin B)	FGSG_00777
1681	2151	1963	2324	0.0125	0.957	0.000897	0.145	1.21	0.0207	probable superoxide dismutase [Cu-Zn]	FGSG_08721
1701	2196	1987	2370	0.000405	0.473	0.0979	5.65e-05	1.26	0.0839	probable transcription factor BTF3a	FGSG_16993
1705	2297	2201	2382	0.0105	0.0678	0.0027	0.29	1.77	0.0107	probable nucleoside-diphosphate kinase	FGSG_05972
1706	2249	2041	2383	3.24e-06	0.623	0.000445	1.14e-06	2.54	0.00427	conserved hypothetical protein	FGSG_08122
1715	2228	3184	2408	1.41e-05	0.112	6.52e-07	0.0479	2.8	0.000946	conserved hypothetical protein	FGSG_07807
1717	2293	2176	2410	4.89e-05	0.0239	3.85e-06	0.14	1.36	0.00187	probable cytochrome-c oxidase chain V precursor	FGSG_04315
1720	2259	2102	2424	5.73e-09	0.0281	1.76e-06	4.57e-09	1.27	0.0999	conserved hypothetical protein	FGSG_02560
1721	2330	2197	2429	0.0044	0.393	0.0259	0.00216	1.39	0.121	conserved hypothetical protein	FGSG_08238
1737	2307	2126	2480	3.28e-06	0.554	5.89e-08	0.137	1.6	0.00188	probable BRT1 protein, down-regulated by mating factor B	FGSG_00609
1739	2341	2140	2490	2.93e-05	0.213	0.00327	1.1e-05	2.03	0.023	conserved hypothetical protein	FGSG_08238
1740	2347	2124	2497	1.12e-05	0.00501	0.0116	8.52e-06	2.32	0.00687	conserved hypothetical protein	FGSG_08238
1742	2361	2248	2500	0.0391	0.963	0.0131	0.0471	-1	0.981	conserved hypothetical protein	FGSG_03028
1744	2390	2268	2503	3.51e-07	0.174	2.42e-06	1.26e-06	5.65	1.81e-05	conserved hypothetical protein	FGSG_03586
1745	2326	2200	2505	0.00849	0.879	0.000547	0.15	-1.15	0.304	conserved hypothetical protein	FGSG_00393
1751	2378	2254	2527	0.0225	0.647	0.00184	0.231	1.37	0.0412	conserved hypothetical protein	FGSG_03028
1753	2384	2207	2531	2.02e-06	0.0812	1.82e-07	0.00261	1.94	0.00128	probable ribosomal protein P2	FGSG_05605
1754	2371	2228	2533	4.48e-08	0.0458	0.029	4.42e-09	9.24	0.000109	conserved hypothetical protein	FGSG_03586
1756	2377	2208	2535	1.93e-05	0.675	0.995	1.19e-06	4.95	0.00053	conserved hypothetical protein	FGSG_03586
1759	2353	2215	2542	1.37e-09	0.0108	3.3e-11	0.00474	1.6	0.000708	related to glycine-rich RNA-binding protein	FGSG_11064
1760	2339	2151	2544	6.85e-06	0.146	3.33e-06	0.000243	2.98	0.00293	related to ATP-1 H+-transporting ATP synthase	FGSG_15824
1761	2367	2188	2548	1.38e-06	0.14	0.000131	9.23e-07	2.04	0.0387	probable ubiquinol--cytochrome-c reductase	FGSG_10293
1763	2381	2263	2551	0.00396	0.181	0.000343	0.263	1.33	0.158	conserved hypothetical protein	FGSG_03028
1764	2360	2202	2556	1.28e-05	0.0166	4.47e-06	0.00269	1.45	0.000609	related to glycine-rich RNA-binding protein	FGSG_11064
1765	2359	2210	2558	0.00504	0.806	0.000189	0.315	2.89	0.00901	conserved hypothetical protein	FGSG_10396
1768	2397	3135	2564	1.25e-09	0.0007	3e-11	0.145	5.06	0.000293	related to CCG-7 glyceraldehyde 3-phosphate dehydrogenase (ccg-7)	FGSG_16627
1769	2427	2314	2567	0.00178	0.435	0.0319	0.000555	1.14	0.364	related to CCG-7 glyceraldehyde 3-phosphate dehydrogenase (ccg-7)	FGSG_16627
1772	2385	2241	2573	1.48e-08	0.00395	2.08e-09	7.32e-05	1.95	0.000405	conserved hypothetical protein	FGSG_03028
1776	2379	2234	2580	0.00011	0.718	2.59e-06	0.197	1.26	0.0455	related to glycine-rich RNA-binding protein	FGSG_11064
1780	2386	2245	2590	1.04e-05	0.0114	2.58e-06	0.00566	1.29	0.0499	related to cofilin	FGSG_06245
1784	2396	2246	2599	8.39e-10	0.00115	5.63e-11	9.03e-05	3.51	0.000303	related to CCG-7 glyceraldehyde 3-phosphate dehydrogenase (ccg-7)	FGSG_16627
1786	2407	2242	2607	1.92e-05	0.275	3.11e-07	0.911	1.77	0.00324	conserved hypothetical protein	FGSG_01267
1800	2540	2445	2655	1.52e-06	0.171	1.49e-06	2.81e-05	3.18	7e-05	probable 40s ribosomal protein s21 (CRP-7)	FGSG_00798
1805	2478	2349	2666	0.0454	0.713	0.00237	0.586	1.41	0.016	related to F1F0-ATP synthase subunit E	FGSG_00429
1806	2455	2302	2667	0.000223	0.822	1.7e-05	0.0178	1.58	0.00256	probable ribonuclease T1	FGSG_11190
1809	2486	2356	2672	3.9e-06	0.00324	4.31e-07	0.0631	1.47	0.0132	probable nuclear transport factor 2 (ntf-2)	FGSG_08477
1811	2467	2298	2676	0.000119	0.268	6.96e-06	0.048	2.64	0.00218	related to CCG-7 glyceraldehyde 3-phosphate dehydrogenase (ccg-7)	FGSG_16627
1819	2561	2453	2690	0.00162	0.644	0.000586	0.00779	2.12	0.00105	probable 40s ribosomal protein s21 (CRP-7)	FGSG_00798
1820	2463	2332	2694	0.000146	0.572	3.3e-06	0.305	1.81	0.00562	probable profilin	FGSG_06392
1822	2476	2330	2699	0.0011	0.128	0.000402	0.0183	1.04	0.725	related to CCG-7 glyceraldehyde 3-phosphate dehydrogenase (ccg-7)	FGSG_05050
1829	2577	2461	2719	0.0201	0.609	0.00304	0.103	1.53	0.00494	related to H+-transporting ATP synthase inhibitor precursor, mitochondrial	FGSG_06846
1831	2514	2385	2721	4.48e-05	0.18	7.37e-06	0.00457	2.28	8.46e-05	related to CCG-7 glyceraldehyde 3-phosphate dehydrogenase (ccg-7)	FGSG_16627
1832	2557	2398	2727	8.68e-05	0.172	0.00039	0.000186	6.87	0.00464	conserved hypothetical protein	FGSG_03586
1837	2534	2405	2734	0.00561	0.955	0.000289	0.164	1.82	0.0791	probable prolidase	FGSG_02530
1838	2584	2467	2736	0.0032	0.166	0.000281	0.248	2.4	0.00744	probable 40s ribosomal protein s21 (CRP-7)	FGSG_00798
1841	2550	2406	2739	0.00432	0.524	0.000247	0.202	2.72	0.00367	probable heat shock protein 10 (chaperonin CPN10)	FGSG_06207
1844	2576	2481	2750	0.00078	0.109	5.62e-05	0.231	1.89	0.00113	probable LSM2 - Sm-like (Lsm) protein	FGSG_00360
1850	2592	2487	2779	4.45e-06	0.327	3.96e-07	0.002	8.41	0.000364	mannitol dehydrogenase	FGSG_04826
1852	2555	2404	2787	1.6e-08	0.0334	2.3e-10	0.579	3.42	0.000881	conserved hypothetical protein	FGSG_03028
1860	2616	2429	2832	0.000189	0.578	7.48e-06	0.0797	2.95	0.0032	conserved hypothetical protein	FGSG_03662
1862	2637	2579	2842	0.00136	0.698	5.69e-05	0.158	1.58	0.163	related to CCG-7 glyceraldehyde 3-phosphate dehydrogenase (ccg-7)	FGSG_16627
1864	2669	2476	2852	2.73e-07	0.039	6.03e-07	4.44e-06	4.18	4.81e-05	conserved hypothetical protein	FGSG_02903
1868	2683	2506	2865	1.32e-05	0.224	1.01e-06	0.00746	2.96	0.000544	conserved hypothetical protein	FGSG_01247
1869	2730	2699	2866	0.00109	0.663	6.87e-05	0.0681	1.94	0.017	hypothetical protein	FGSG_16377
1871	2673	2571	2885	3.63e-06	0.00537	1.86e-07	0.449	3.35	0.0119	conserved hypothetical protein	FGSG_04357
1877	2690	2569	2910	1.62e-06	0.223	3.12e-08	0.165	2.62	0.000587	probable alpha-mannosidase	FGSG_16723
1886	2785	2696	2960	3.81e-06	0.124	7.64e-07	0.000644	1.8	0.000902	probable ubiquitin fusion protein (ubiquitin / ribosomal protein)	FGSG_01956
1892	728	548	3216	0.0107	0.479	0.0288	0.00609	-1.01	0.903	probable H+-exporting ATPase 57K chain; vacuolar	FGSG_00637
1893	3045	3091	3217	9.08e-08	0.0768	5.66e-09	0.000627	-2.21	0.000503	probable pyruvate decarboxylase	FGSG_09834
1894	331	250	3218	0.0381	0.0671	0.141	0.0656	-1.45	0.123	probable transitional endoplasmic reticulum ATPase	FGSG_05530
1896	771	3096	3220	7.99e-06	0.0369	5.11e-07	0.0359	-1.83	0.0253	related to oxalate decarboxylase	FGSG_06612
1902	1368	1118	3226	0.00441	0.753	0.0503	0.00107	1.11	0.486	probable pyruvate dehydrogenase (lipoamide) beta chain precursor (PDB1)	FGSG_02782
1903	3042	3102	3227	4.64e-08	0.0747	6.6e-10	0.45	-2.25	0.00139	probable glutamine synthetase	FGSG_10264
1905	2551	2409	3229	0.000911	0.00332	0.0027	0.0599	1.29	0.00626	conserved hypothetical protein	FGSG_06268
1909	931	697	3233	0.0191	0.00707	0.739	0.118	1.03	0.735	conserved hypothetical protein	FGSG_10229
1910	432	336	3234	0.000762	0.175	0.000905	0.00311	-1.82	0.0106	probable aconitase	FGSG_07953
1911	635	477	3235	6.02e-06	0.275	1.32e-07	0.152	-3.33	0.00367	probable pyruvate kinase	FGSG_07528
1912	732	3196	3236	8.5e-05	0.114	0.000134	0.000553	-1.09	0.548	related to acid phosphatase Pho610	FGSG_07678
1914	1505	1305	3238	0.0029	0.476	0.000936	0.0156	1.82	0.00176	probable MDH1 - malate dehydrogenase precursor; mitochondrial	FGSG_02461
1916	450	3126	3240	0.033	0.0777	0.0466	0.102	1.04	0.86	related to serine-type carboxypeptidase f precursor	FGSG_04546
1919	2333	2226	3243	0.0348	0.547	0.00168	0.749	1.5	0.0017	related to CCG-7 glyceraldehyde 3-phosphate dehydrogenase (ccg-7)	FGSG_16627
1921	1223	943	3245	0.0256	0.034	0.821	0.0304	-1.25	0.0779	probable FBA1 - fructose-bisphosphate aldolase	FGSG_02770
1922	531	392	3246	0.0174	0.911	0.00296	0.0605	-1.12	0.374	related to glu/asp-tRNA amidotransferase subunit A	FGSG_04022
1924	561	417	3248	0.00207	0.0706	0.00279	0.0116	1.52	0.0151	probable heat shock protein 70	FGSG_00921
1929	2012	1814	3254	8.45e-05	0.418	2.43e-06	0.158	1.63	0.011	probable woronin body major protein precursor	FGSG_08737
1930	685	3144	3256	2.88e-05	0.398	2.62e-06	0.00591	-2.01	0.00224	probable pyruvate decarboxylase	FGSG_09834
1931	899	3160	3257	0.0073	0.076	0.00697	0.0424	-1.65	0.0355	related to acid phosphatase precursor	FGSG_07608
1932	1059	3168	3258	7.15e-09	0.0443	1.14e-10	0.0991	-3.86	0.0005	(aurJ) o-methyltransferase that catalyse the methylation of nor-rubrofusarin resulting in formation of rubrofusarin	FGSG_02326
1934	2220	2048	3260	0.00146	0.0309	0.000501	0.0975	1.65	0.0226	conserved hypothetical protein	FGSG_01224
1935	2395	2244	3261	2.77e-05	0.834	0.00309	6.93e-06	2.28	0.0226	conserved hypothetical protein	FGSG_03586
1937	1714	1479	3263	0.00372	0.751	0.000146	0.269	1.55	0.0587	probable ubiquitin--protein ligase	FGSG_02029
1938	1772	1520	3264	0.000764	0.0125	0.00109	0.0229	1.02	0.816	probable TSA1 - thiol-specific antioxidant	FGSG_03180
1939	1057	833	3265	0.0252	0.161	0.337	0.0105	-1.69	0.136	translation elongation factor 1 alpha	FGSG_08811
1940	1053	824	3266	0.0122	0.131	0.54	0.00391	-1.65	0.0735	translation elongation factor 1 alpha	FGSG_08811
1941	380	297	3267	0.000353	0.296	4.11e-05	0.023	-2.32	0.00112	probable SERINE-TYPE CARBOXYPEPTIDASE F PRECURSOR	FGSG_05797
1944	575	3140	3275	5.21e-07	0.102	1.8e-08	0.0141	-3.83	0.00045	related to serine-type carboxypeptidase f precursor	FGSG_04546

## Sheet: NRRL28336
		Proteomic profile 453 strain
								Av. Ratio	T-test
Index	453	PH1	28336	1-ANOVA	2-ANOVA Fusarium Strain	2-ANOVA Medium	2 ANOVA interact	28336 Agmatin vs 28336 Glutamic Acid		Name	Protein Accession N°
877	84	81	103	0.00278	0.26	0.000386	0.0709	-1.71	0.0106	hypothetical protein	FGSG_17289
878	149	99	133	0.000144	0.189	5.56e-06	0.2	-2.23	0.00566	probable SERINE-TYPE CARBOXYPEPTIDASE F precursor	FGSG_05797
879	201	181	177	0.0225	0.217	0.106	0.013	-1.17	0.208	probable SERINE-TYPE CARBOXYPEPTIDASE F precursor	FGSG_05797
881	224	190	205	0.0294	0.118	0.282	0.0179	1.66	0.0125	probable SERINE-TYPE CARBOXYPEPTIDASE F precursor	FGSG_05797
882	230	189	208	0.00483	0.126	0.176	0.0018	1.83	0.00113	probable SERINE-TYPE CARBOXYPEPTIDASE F precursor	FGSG_05797
884	254	209	237	0.0391	0.0258	0.978	0.0778	1.41	0.0871	probable SERINE-TYPE CARBOXYPEPTIDASE F precursor	FGSG_05797
885	304	254	268	0.000185	0.00882	8.9e-05	0.0369	2.44	0.000658	probable SERINE-TYPE CARBOXYPEPTIDASE F precursor	FGSG_05797
886	301	258	289	0.000186	0.0464	8.78e-05	0.0075	2.77	0.000137	probable SERINE-TYPE CARBOXYPEPTIDASE F precursor	FGSG_05797
889	389	3088	332	0.0374	0.508	0.0589	0.0211	-1.56	0.0101	probable heat shock protein Hsp88	FGSG_01950
891	388	298	336	0.0189	0.588	0.000772	0.677	-1.83	0.11	probable SERINE-TYPE CARBOXYPEPTIDASE F PRECURSOR	FGSG_05797
895	365	276	352	0.000347	0.0891	4.87e-05	0.0451	-1.39	0.0137	conserved hypothetical protein	FGSG_08421
896	410	330	353	0.000238	0.432	6.3e-05	0.0041	-1.95	0.00442	probable SERINE-TYPE CARBOXYPEPTIDASE F PRECURSOR	FGSG_05797
897	405	327	354	0.00234	0.551	0.000101	0.237	-2.05	0.0221	probable SERINE-TYPE CARBOXYPEPTIDASE F PRECURSOR	FGSG_05797
898	374	267	361	0.0231	0.401	0.0396	0.0164	1.22	0.162	probable methionine synthase	FGSG_10825
899	342	257	362	6.66e-06	0.103	2.61e-07	0.0516	-1.97	0.0104	probable methionine synthase	FGSG_10825
900	372	3130	365	0.0338	0.422	0.00408	0.256	-1.82	0.0207	probable methionine synthase	FGSG_10825
901	373	3131	366	0.00213	0.322	0.000124	0.21	-2.14	0.00731	probable methionine synthase	FGSG_10825
903	358	277	372	0.000447	0.241	3.1e-05	0.0804	-1.71	0.0167	probable methionine synthase	FGSG_10825
905	415	319	378	0.0102	0.669	0.000649	0.211	-2.37	0.0432	probable SERINE-TYPE CARBOXYPEPTIDASE F PRECURSOR	FGSG_05797
906	412	3137	380	0.0129	0.916	0.000528	0.37	-1.73	0.026	probable SERINE-TYPE CARBOXYPEPTIDASE F PRECURSOR	FGSG_05797
908	434	312	394	2.27e-07	0.591	7.1e-09	0.0036	-2.5	4.92e-05	related to beta-hexosaminidase precursor	FGSG_01283
909	447	318	397	2.33e-08	0.106	8.82e-10	0.00098	-3.77	0.000198	related to beta-hexosaminidase precursor	FGSG_01283
910	428	315	398	0.0196	0.695	0.00177	0.175	-1.74	0.0209	related to clathrin binding protein ENT2	FGSG_08485
911	413	335	410	8.77e-05	0.268	9.6e-06	0.0112	-5.85	0.00497	probable aconitase	FGSG_07953
912	425	340	415	3.72e-06	0.0835	4.56e-07	0.00206	-4.28	0.000876	probable aconitase	FGSG_07953
913	429	338	417	0.000189	0.298	3.5e-05	0.00731	-3.14	0.000891	probable aconitase	FGSG_07953
914	455	345	422	0.0193	0.45	0.0081	0.0425	-1.58	0.0226	probable NADH dehydrogenase (ubiquinone) 78K chain precursor	FGSG_05198
915	446	322	428	0.0208	0.0779	0.335	0.0142	1.37	0.00296	probable catalase 2	FGSG_02974
916	436	333	429	0.00398	0.15	0.00415	0.0137	-2.02	0.001	probable aconitase	FGSG_07953
917	479	359	430	0.0001	0.206	3.09e-06	0.279	-1.93	0.0151	related to serine protease	FGSG_02204
918	445	321	432	0.0196	0.0861	0.144	0.0184	1.23	0.000502	probable catalase 2	FGSG_02974
919	449	324	436	0.0132	0.0538	0.111	0.0176	1.51	0.000388	probable catalase 2	FGSG_02974
920	444	320	440	0.00041	0.0302	0.205	0.000158	1.95	0.000119	probable catalase 2	FGSG_02974
922	482	363	444	0.0104	0.719	0.000475	0.347	-1.85	0.0538	related to serine protease	FGSG_02204
923	480	364	447	0.00054	0.259	0.000199	0.00653	-1.93	0.00396	probable ubiquinol-cytochrome-c reductase Rieske iron-sulfur protein	FGSG_05251
924	484	375	449	0.00358	0.974	9.33e-05	0.474	-1.81	0.00955	related to serine protease	FGSG_02204
926	545	411	503	0.00165	0.109	0.527	0.000352	-1.51	0.00417	probable heat shock protein 70	FGSG_00921
927	562	420	504	4.97e-05	0.108	0.00136	4.43e-05	-1.26	0.044	probable heat shock protein 70	FGSG_00921
928	552	410	508	0.00213	0.505	0.00027	0.0401	-1.28	0.0556	probable transketolase	FGSG_09998
929	534	3138	512	0.0173	0.366	0.0162	0.0225	-1.72	0.02	probable heat shock protein 70	FGSG_00921
931	540	400	524	0.00232	0.305	0.00067	0.0211	-2.26	0.00562	probable transketolase	FGSG_09998
933	588	3142	561	2.98e-06	0.321	3.9e-07	0.000702	-7.06	0.00448	related to serine-type carboxypeptidase f precursor	FGSG_04546
934	592	434	562	8.96e-05	0.779	5.37e-06	0.0175	-6.2	0.00861	related to serine-type carboxypeptidase f precursor	FGSG_04546
935	591	437	568	3.1e-08	0.00452	1.87e-08	7.21e-06	-3.76	8.61e-05	related to serine-type carboxypeptidase f precursor	FGSG_04546
936	590	440	572	6.71e-08	0.00206	1.52e-08	0.000173	-4.12	0.000234	related to serine-type carboxypeptidase f precursor	FGSG_04546
937	585	443	576	1.4e-08	0.00113	5.81e-09	1.29e-05	-3.33	4.45e-06	related to serine-type carboxypeptidase f precursor	FGSG_04546
938	581	445	578	1.38e-07	0.00604	6.76e-08	3.96e-05	-3.02	3.6e-05	related to serine-type carboxypeptidase f precursor	FGSG_04546
939	573	451	582	2.2e-07	0.00963	4.61e-08	0.000232	-3.55	0.00033	related to serine-type carboxypeptidase f precursor	FGSG_04546
940	587	447	585	1.96e-06	0.00149	1.26e-05	5.75e-05	-2.19	0.00223	related to serine-type carboxypeptidase f precursor	FGSG_04546
941	676	465	586	1.45e-07	0.00939	2.53e-07	5.54e-06	-3.75	0.000356	probable t-complex-type molecular chaperone; epsilon subunit	FGSG_09465
943	583	456	588	1.02e-06	0.00094	2.85e-06	9.52e-05	-2.79	0.00315	related to serine-type carboxypeptidase f precursor	FGSG_04546
944	571	444	592	1.41e-05	0.0319	9.03e-06	0.00073	-3.92	0.00133	related to serine-type carboxypeptidase f precursor	FGSG_04546
946	570	449	600	2.06e-05	0.0166	2.13e-05	0.000868	-3.34	0.0037	related to serine-type carboxypeptidase f precursor	FGSG_04546
947	609	469	601	5.79e-05	0.253	1.11e-06	0.805	-1.93	0.0111	related to gamma-glutamyltransferase	FGSG_09141
948	651	509	602	2.8e-05	0.0349	0.00408	1.87e-05	-2.28	0.00134	probable pyruvate decarboxylase	FGSG_09834
950	572	436	606	5.32e-08	0.0247	2.09e-08	1.13e-05	-7.25	0.000241	related to serine-type carboxypeptidase f precursor	FGSG_04546
953	580	446	612	5.49e-05	0.126	1.3e-05	0.00375	-3.71	0.00267	related to serine-type carboxypeptidase f precursor	FGSG_04546
956	642	3143	619	6.62e-06	0.226	1.33e-06	0.000705	-9.93	0.00233	related to serine-type carboxypeptidase f precursor	FGSG_04546
959	646	486	625	7.89e-09	0.00144	1.77e-09	2.24e-05	-4.6	0.000113	related to serine-type carboxypeptidase f precursor	FGSG_04546
961	633	474	628	0.0216	0.0339	0.0443	0.125	1.24	0.0999	probable pyruvate decarboxylase	FGSG_09834
963	645	485	630	2.32e-08	0.000653	5.58e-09	0.000113	-5.68	0.000235	related to serine-type carboxypeptidase f precursor	FGSG_04546
966	626	481	635	6.35e-07	0.208	1.7e-08	0.0246	-3.47	5.15e-05	probable pyruvate kinase	FGSG_07528
967	637	490	636	1.76e-07	0.000279	1.79e-07	0.00014	-3.95	9.49e-05	related to serine-type carboxypeptidase f precursor	FGSG_04546
968	628	495	637	1.04e-07	0.00282	6.06e-08	3.45e-05	-3.6	0.000762	related to serine-type carboxypeptidase f precursor	FGSG_04546
970	3066	487	640	0.0176	0.16	0.00522	0.142	1.3	0.0178	probable pyruvate decarboxylase	FGSG_09834
971	631	471	641	0.000105	0.152	1.48e-05	0.0122	-2.07	0.00158	probable pyruvate kinase	FGSG_07528
972	625	499	642	5.12e-07	0.00786	9.42e-08	0.000816	-4.26	0.00158	related to serine-type carboxypeptidase f precursor	FGSG_04546
975	636	497	646	2.14e-07	0.000713	3.17e-07	4.54e-05	-3.32	0.00112	related to serine-type carboxypeptidase f precursor	FGSG_04546
977	630	502	649	5.36e-07	0.00418	2.79e-07	0.000177	-3.95	0.00136	related to serine-type carboxypeptidase f precursor	FGSG_04546
982	624	498	655	5.6e-06	0.027	1.34e-06	0.00171	-5.41	0.000604	related to serine-type carboxypeptidase f precursor	FGSG_04546
983	627	503	656	1.18e-08	0.000325	2.29e-09	0.000163	-5.29	0.000147	related to serine-type carboxypeptidase f precursor	FGSG_04546
984	618	482	657	1.32e-06	0.138	3.97e-08	0.0343	-2.75	0.000277	probable pyruvate kinase	FGSG_07528
985	616	494	658	0.00011	0.0697	6.48e-05	0.00273	-4.64	0.0024	related to serine-type carboxypeptidase f precursor	FGSG_04546
986	619	500	661	4.97e-07	0.014	5.85e-08	0.00148	-10.35	0.000184	related to serine-type carboxypeptidase f precursor	FGSG_04546
987	623	493	664	2.36e-05	0.0616	9.06e-06	0.0015	-4.57	0.000585	related to serine-type carboxypeptidase f precursor	FGSG_04546
988	3043	3090	665	2.41e-06	0.818	1.03e-07	0.00477	-2.69	5.03e-05	probable pyruvate decarboxylase	FGSG_09834
989	615	512	667	1.24e-06	0.0532	1.77e-07	0.000835	-5.27	0.000248	related to serine-type carboxypeptidase f precursor	FGSG_04546
994	3064	470	679	5.94e-05	0.184	5.29e-06	0.017	-2.79	0.00293	probable pyruvate decarboxylase	FGSG_09834
1006	731	553	706	0.000399	0.0325	0.00738	0.000658	-1.07	0.266	related to general amidase	FGSG_08078
1011	741	566	714	0.00206	0.632	0.00135	0.00506	1.14	0.378	probable protein phosphatase 2C	FGSG_10239
1019	769	562	723	0.00427	0.322	0.348	0.000711	-3.34	0.00932	related to acid phosphatase Pho610	FGSG_07678
1020	772	563	728	0.0208	0.442	0.324	0.00425	-2.03	0.0122	related to acid phosphatase Pho610	FGSG_07678
1021	759	3197	729	0.0181	0.307	0.00474	0.0906	-1.62	0.0224	related to acid phosphatase Pho610	FGSG_07678
1023	755	587	736	0.00317	0.498	0.462	0.000377	-3.05	0.00084	related to acid phosphatase Pho610	FGSG_07678
1025	775	3146	739	0.0467	0.564	0.175	0.0138	-1.65	0.128	related to acid phosphatase Pho610	FGSG_07678
1027	761	570	741	9.74e-05	0.346	0.434	8.72e-06	-4.21	0.000122	related to acid phosphatase Pho610	FGSG_07678
1028	722	542	743	0.00815	0.0824	0.633	0.00304	-1.39	0.111	related to tripeptidyl-peptidase I	FGSG_03072
1029	751	555	747	0.000569	0.356	0.000346	0.00316	-1.69	0.00859	probable H+-exporting ATPase 57K chain; vacuolar	FGSG_00637
1030	756	573	749	0.02	0.608	0.604	0.00277	-2.91	9.05e-05	related to acid phosphatase Pho610	FGSG_07678
1031	750	589	752	0.000504	0.582	0.0206	0.000123	-4.23	0.000134	related to acid phosphatase Pho610	FGSG_07678
1033	730	575	755	0.000164	0.0217	0.0462	9.5e-05	-1.26	0.0235	probable H+-exporting ATPase 57K chain; vacuolar	FGSG_00637
1035	739	3125	757	5.94e-05	0.319	0.0226	1.1e-05	-3.8	7.05e-05	related to acid phosphatase Pho610	FGSG_07678
1036	752	3129	758	0.00479	0.702	0.091	0.00093	-3.25	2.68e-05	related to acid phosphatase Pho610	FGSG_07678
1037	725	585	760	5.34e-05	0.301	6.19e-05	0.000315	-4.15	2.13e-05	related to acid phosphatase Pho610	FGSG_07678
1038	737	569	762	2.03e-07	0.0101	8.23e-07	3.09e-06	-5.11	5.5e-05	related to acid phosphatase Pho610	FGSG_07678
1039	738	578	763	0.000104	0.46	0.00214	5.43e-05	-3.79	0.000199	related to acid phosphatase Pho610	FGSG_07678
1040	789	592	765	0.000173	0.00176	0.108	0.00041	-1.08	0.257	conserved hypothetical protein	FGSG_07477
1042	819	613	767	6.55e-06	0.212	5.77e-07	0.0035	-3.14	0.00057	probable hexokinase	FGSG_00500
1043	798	3150	768	0.0212	0.574	0.0227	0.017	-1.34	0.00243	probable PRX1 - mitochondrial isoform of thioredoxin peroxidase	FGSG_07536
1045	777	3149	772	0.00443	0.283	0.00216	0.0192	-1.77	0.002	related to general amidase general	FGSG_12442
1046	786	595	773	0.000163	0.0179	0.000613	0.00144	-1.83	0.000174	related to aspartate aminotransferase	FGSG_05169
1047	749	551	774	0.000967	0.19	0.00204	0.00214	-1.74	0.00102	related to acid phosphatase Pho610	FGSG_07678
1049	794	582	776	0.000593	0.18	8.95e-05	0.0312	-1.65	0.0268	probable GSP1 - GTP-binding protein of the ras superfamily	FGSG_01099
1055	851	672	788	0.0145	0.0991	0.234	0.00831	-1.61	0.0409	related to ATP-1 H+-transporting ATP synthase	FGSG_15824
1057	891	639	790	5.22e-06	0.0102	0.000114	1.9e-05	-2.45	0.000815	probable H+-transporting ATP synthase beta chain	FGSG_04312
1058	863	615	791	1.31e-07	0.115	2.89e-09	0.0353	-2.65	0.000795	oxidoreductase that catalyses the conversion of dimeric 9-hydroxyrubrofusarin to aurofusarin	FGSG_02321
1059	833	677	792	0.0171	0.876	0.00174	0.115	-1.62	0.00392	conserved hypothetical protein	FGSG_05997
1060	834	650	793	0.00126	0.0101	0.0748	0.00248	-1.41	0.0151	conserved hypothetical protein	FGSG_05997
1065	869	624	798	1.05e-07	0.976	5.9e-09	0.000275	-4.29	0.000263	oxidoreductase that catalyses the conversion of dimeric 9-hydroxyrubrofusarin to aurofusarin	FGSG_02321
1068	866	3151	804	0.011	0.0693	0.152	0.0092	-1.5	0.0209	related to ATP-1 H+-transporting ATP synthase	FGSG_15824
1069	859	607	807	4.53e-07	0.473	1.03e-08	0.0211	-4.22	0.000768	oxidoreductase that catalyses the conversion of dimeric 9-hydroxyrubrofusarin to aurofusarin	FGSG_02321
1071	832	637	811	0.00765	0.0228	0.00745	0.158	-1.29	0.0562	conserved hypothetical protein	FGSG_05997
1076	852	644	819	4.69e-06	0.0395	3.77e-05	1.88e-05	-2.36	0.00278	related to ATP-1 H+-transporting ATP synthase	FGSG_15824
1077	862	649	820	1.66e-06	0.0705	5.29e-06	1.27e-05	-3.42	0.00158	related to ATP-1 H+-transporting ATP synthase	FGSG_15824
1084	822	614	830	0.000152	0.0137	0.585	5.28e-05	-1.06	0.375	probable ATP citrate lyase subunit 2	FGSG_06039
1085	879	669	831	0.0163	0.0524	0.21	0.0174	-1.61	0.0242	related to PUB1 - major polyadenylated RNA-binding protein of nucleus and cytoplasm	FGSG_05417
1089	888	670	840	0.000743	0.199	0.00774	0.000553	-2.06	0.00242	probable cell division control protein CDC3	FGSG_05315
1098	836	675	858	0.0162	0.0756	0.116	0.0176	1.12	0.0586	conserved hypothetical protein	FGSG_05997
1101	872	666	862	0.000267	0.0856	8.53e-05	0.0105	-1.53	0.000284	probable dihydrolipoamide acetyltransferase component of pyruvate dehydrogenase complex	FGSG_04171
1102	883	3157	863	7.43e-05	0.137	0.000822	9.7e-05	1.76	0.000283	probable homogentisate 1; 2-dioxygenase	FGSG_08358
1105	870	647	871	0.00266	0.434	0.00339	0.00416	-1.83	0.0126	probable RUVB-like protein	FGSG_06260
1109	940	3098	884	0.00503	0.0686	0.0332	0.00712	-2.4	0.0236	probable enolase (2-phosphoglycerate dehydratase)	FGSG_01346
1112	947	710	890	0.00496	0.451	0.533	0.000639	-1.65	0.0204	probable enolase (2-phosphoglycerate dehydratase)	FGSG_01346
1117	881	3156	895	3.09e-05	0.29	1.9e-05	0.000417	-3.59	0.0019	probable cell division control protein CDC3	FGSG_05315
1125	969	733	930	0.0309	0.0982	0.202	0.0269	1.29	0.247	probable UGA1 - 4-aminobutyrate aminotransferase (GABA transaminase)	FGSG_06751
1126	941	705	933	0.0268	0.383	0.00234	0.38	-1.39	0.0248	probable H+-transporting ATP synthase beta chain	FGSG_04312
1128	1021	759	937	0.0149	0.0225	0.0329	0.132	1.08	0.791	probable translation initiation factor eIF-4A	FGSG_06841
1129	1022	755	938	0.00293	0.135	0.12	0.00106	-1.25	0.0564	probable translation initiation factor eIF-4A	FGSG_06841
1130	932	706	939	0.0412	0.593	0.00627	0.16	-1.18	0.175	probable adenosylhomocysteinase (S-adenosyl-L-homocysteine hydrolase)	FGSG_05615
1132	970	736	941	0.0451	0.55	0.0916	0.0194	-1.23	0.185	probable actin-related protein 3 (ARP3)	FGSG_10856
1134	950	754	950	0.0254	0.556	0.0108	0.0429	-1.09	0.622	related to soluble fumarate reductase (NADH)	FGSG_09373
1135	922	708	952	0.00805	0.835	0.000593	0.125	-1.26	0.0309	probable phosphogluconate dehydrogenase (decarboxylating)	FGSG_01111
1136	980	753	956	0.0113	0.243	0.18	0.00363	1.55	0.0566	related to acid phosphatase precursor	FGSG_04504
1138	948	747	960	0.00109	0.271	7.93e-05	0.111	-2.15	0.0317	probable IDP1 - isocitrate dehydrogenase (NADP+); mitochondrial	FGSG_10347
1142	982	764	967	0.0127	0.591	0.00255	0.0573	-1.15	0.231	probable actin	FGSG_07335
1144	958	730	972	0.000446	0.895	7.91e-06	0.626	-1.97	0.00109	probable glutamate dehydrogenase (NADP+)	FGSG_07174
1145	1020	762	974	0.0388	0.327	0.0484	0.0353	-1.79	0.109	probable mitochondrial citrate synthase	FGSG_01422
1149	1028	768	981	0.0175	0.384	0.766	0.00291	-1.82	0.0858	probable aspartic proteinase precursor	FGSG_07775
1152	956	741	990	0.0121	0.24	0.00862	0.0306	-1.52	0.0175	probable pyruvate dehydrogenase (lipoamide) alpha chain precursor	FGSG_05454
1153	1086	842	992	1.08e-05	0.492	6.49e-05	1.86e-05	-3.44	0.000129	probable mitochondrial citrate synthase	FGSG_01422
1154	1076	834	998	0.00019	0.0076	0.000187	0.0157	1.9	0.000521	probable saccharopine dehydrogenase (NAD; L-lysine-forming)	FGSG_10925
1156	1010	3167	1005	1.5e-05	0.0114	0.00027	5.73e-05	1.43	0.172	probable formamidase	FGSG_09042
1160	991	3165	1015	0.00178	0.545	9.54e-05	0.138	-1.59	0.0144	probable phosphoglycerate kinase	FGSG_03992
1161	985	786	1016	0.028	0.0939	0.0102	0.278	-1.33	0.0655	probable phosphoglycerate kinase	FGSG_03992
1162	1091	810	1019	1.24e-06	0.141	4.78e-07	8.66e-05	-3.24	0.000216	related to aminomethyltransferase precursor (glycine cleavage system protein T)	FGSG_01151
1166	1019	778	1025	1.79e-07	0.00455	1.84e-08	0.00203	-1.73	0.000219	probable formamidase	FGSG_09042
1171	989	775	1033	0.00276	0.716	0.0144	0.0012	-1.43	0.0284	probable phosphoglycerate kinase	FGSG_03992
1172	996	3114	1036	0.0383	0.674	0.731	0.0055	-1.45	0.0137	probable phosphoglycerate kinase	FGSG_03992
1173	1015	795	1037	0.000744	0.164	0.0015	0.00199	-2.07	0.000374	related to flavin oxidoreductase	FGSG_08077
1174	1079	849	1038	0.0247	0.0944	0.389	0.0146	-1.3	0.0866	probable mitochondrial citrate synthase	FGSG_01422
1175	1042	779	1039	8.73e-06	0.0136	2.93e-06	0.00239	-1.37	0.0693	probable formamidase	FGSG_09042
1177	1077	802	1048	0.00921	0.326	0.0999	0.00306	1.71	0.000123	probable actin	FGSG_07335
1178	1051	790	1049	1.16e-05	0.164	5.09e-07	0.0351	-2.33	0.000201	probable translation elongation factor EF-Tu precursor; mitochondrial	FGSG_07182
1183	1046	796	1061	3.89e-08	0.0112	7.18e-10	0.685	-2.94	0.000264	(aurJ) o-methyltransferase that catalyse the methylation of nor-rubrofusarin resulting in formation of rubrofusarin	FGSG_02326
1184	1058	800	1062	8.28e-07	0.0221	1.04e-07	0.00142	-1.43	0.0207	probable formamidase	FGSG_09042
1186	1121	906	1071	3.32e-07	0.197	1.97e-08	0.00115	-4.3	3.38e-05	probable ubiquinol-cytochrome c reductase complex core protein 2 precursor	FGSG_00644
1191	1063	826	1081	2.13e-07	0.104	3.4e-09	0.333	-2.24	2.32e-05	(aurJ) o-methyltransferase that catalyse the methylation of nor-rubrofusarin resulting in formation of rubrofusarin	FGSG_02326
1194	1141	893	1088	4.89e-05	0.394	1.33e-06	0.15	-1.88	0.00627	probable phosphatidylinositol/phosphatidylcholine transfer protein SEC14	FGSG_10779
1198	1094	3169	1101	0.00291	0.482	0.000354	0.053	1.09	0.276	related to CCG-7 glyceraldehyde 3-phosphate dehydrogenase (ccg-7)	FGSG_16627
1206	1117	879	1124	0.000126	0.00106	0.000525	0.0172	1.29	0.0477	probable acetoacetyl-CoA thiolase	FGSG_09321
1210	1119	881	1133	3.14e-07	0.000258	2.44e-07	0.000526	2.22	3.59e-06	probable acetoacetyl-CoA thiolase	FGSG_09321
1211	1128	885	1134	9.63e-07	0.0114	6.66e-08	0.0153	2.01	1.45e-05	probable acetoacetyl-CoA thiolase	FGSG_09321
1212	1176	919	1136	4.01e-06	0.972	4.43e-08	0.888	-1.94	0.000974	probable glutamine synthetase	FGSG_10264
1218	1174	924	1147	4.77e-06	0.679	5.69e-08	0.886	-2.17	0.000772	probable glutamine synthetase	FGSG_10264
1220	3067	972	1151	1.36e-05	0.125	0.00928	3.36e-06	-1.62	0.0124	probable aspartic proteinase precursor	FGSG_07775
1222	1208	970	1157	5.85e-05	0.00902	6.21e-06	0.271	1.26	0.0705	probable ribosome-associated protein S2 (Rap-1)	FGSG_10905
1223	1181	3170	1159	0.00054	0.282	3.57e-05	0.0862	-1.72	0.0614	probable glutamine synthetase	FGSG_10264
1225	1156	3112	1163	9.26e-05	0.708	7.35e-06	0.011	-1.97	0.00319	probable methionine adenosyltransferase ETH-1	FGSG_00421
1234	1271	1006	1188	6.92e-05	0.0349	0.000207	0.000511	-2.45	0.0314	probable ALCOHOL DEHYDROGENASE I - ADH1	FGSG_10855
1235	1244	992	1190	3.19e-05	0.00138	0.00226	0.000214	-1.21	0.0975	probable aspartate aminotransferase; mitochondrial precursor	FGSG_10746
1236	1211	990	1191	0.000368	0.155	2.35e-05	0.127	2.59	0.00899	hypothetical protein	FGSG_16377
1237	1216	959	1192	0.000279	0.338	0.0654	4.72e-05	-2.12	0.000169	probable acetoacetyl-CoA thiolase	FGSG_05087
1242	1287	1036	1207	0.019	0.0661	0.0138	0.141	1.35	0.0635	related to gibberellin 20-oxidase	FGSG_07303
1244	1245	973	1210	0.00201	0.0763	0.000196	0.354	1.28	0.00572	probable PSA1 - mannose-1-phosphate guanyltransferase	FGSG_08773
1253	1219	988	1232	0.0283	0.0624	0.972	0.0197	1.04	0.654	probable FBA1 - fructose-bisphosphate aldolase	FGSG_02770
1255	1233	962	1240	8.59e-09	0.0635	3.58e-10	0.000409	-2.35	3.21e-05	probable FBA1 - fructose-bisphosphate aldolase	FGSG_02770
1257	1241	964	1242	8.2e-05	0.0118	8.05e-06	0.312	1.75	0.000466	probable UDP-glucose 4-epimerase Gal10	FGSG_05689
1270	1326	1068	1265	0.00135	0.537	3.11e-05	0.78	-2.25	0.0183	probable ALCOHOL DEHYDROGENASE I - ADH1	FGSG_10855
1271	1260	997	1269	0.0103	0.0962	0.0105	0.0419	1.46	0.0309	probable UDP-glucose 4-epimerase Gal10	FGSG_05689
1273	3055	1088	1272	0.00216	0.563	0.000144	0.101	-2.92	0.000148	probable ALCOHOL DEHYDROGENASE I - ADH1	FGSG_10855
1274	1339	3121	1273	2.48e-06	0.433	5.45e-08	0.0645	-5.43	0.00105	probable ALCOHOL DEHYDROGENASE I - ADH1	FGSG_10855
1277	1250	1034	1280	0.00533	0.0205	0.0518	0.0166	1.68	0.0023	probable FBA1 - fructose-bisphosphate aldolase	FGSG_02770
1282	1297	1073	1289	0.0142	0.14	0.00291	0.222	1.31	0.112	probable transaldolase	FGSG_08723
1283	1280	1053	1291	0.00497	0.225	0.385	0.001	1.58	0.0934	probable thiamine repressed nmt1 protein	FGSG_01672
1289	1278	1037	1307	3.95e-06	0.00236	2.86e-07	0.473	1.46	0.0174	related to CCG-7 glyceraldehyde 3-phosphate dehydrogenase (ccg-7)	FGSG_16627
1293	1306	1117	1314	0.0235	0.681	0.0532	0.00969	-1.21	0.271	related to CCG-7 glyceraldehyde 3-phosphate dehydrogenase (ccg-7)	FGSG_16627
1295	1375	1132	1319	0.00043	0.475	1.56e-05	0.171	-2.17	0.00834	probable 14-3-3-like protein	FGSG_06847
1304	3057	1101	1333	0.0266	0.662	0.0124	0.0357	-1.18	0.677	related to CCG-7 glyceraldehyde 3-phosphate dehydrogenase (ccg-7)	FGSG_16627
1310	1373	1121	1342	6.71e-05	0.156	2.73e-06	0.135	1.62	0.0154	probable EFB1 - translation elongation factor eEF1beta	FGSG_01008
1315	1369	3171	1353	0.00262	0.629	0.000625	0.0172	-2.07	0.00413	related to CCG-7 glyceraldehyde 3-phosphate dehydrogenase (ccg-7)	FGSG_16627
1321	1361	1130	1367	0.000135	0.037	0.000233	0.00151	1.18	0.142	probable inorganic pyrophosphatase	FGSG_00496
1322	1351	1126	1370	0.00807	0.0184	0.682	0.00982	1.18	0.14	probable inorganic pyrophosphatase	FGSG_00496
1323	1350	1103	1377	0.00541	0.372	0.117	0.00133	-1.05	0.327	probable inorganic pyrophosphatase	FGSG_00496
1325	1354	1120	1385	0.00051	0.019	0.438	0.000224	1.23	0.0399	probable arginase	FGSG_10967
1349	1406	1166	1450	3.55e-05	0.00521	0.721	1.32e-05	1.39	0.00252	conserved hypothetical protein	FGSG_06634
1352	1405	1168	1458	0.00569	0.203	0.00138	0.0663	1.58	0.0491	probable CyPBP37 protein (protein binding to CyP41)	FGSG_02469
1353	1438	1231	1464	0.000402	0.63	8.56e-06	0.499	1.48	0.0975	probable malate dehydrogenase	FGSG_02504
1354	1434	1172	1465	0.043	0.733	0.0339	0.0297	1.68	0.0176	probable heat shock protein 30	FGSG_01158
1358	1440	1235	1474	0.000404	0.676	1.13e-05	0.23	1.34	0.183	probable malate dehydrogenase	FGSG_02504
1361	1432	1191	1478	0.000138	0.0575	1.23e-05	0.0868	1.76	0.000339	related to aliphatic nitrilase	FGSG_06480
1363	1431	1203	1483	7.77e-05	0.00114	0.0742	0.000191	1.85	0.000875	related to aliphatic nitrilase	FGSG_06480
1364	1413	1226	1484	7.06e-05	0.131	1.96e-06	0.531	1.37	0.00868	probable malate dehydrogenase	FGSG_02504
1366	1417	1230	1490	0.0313	0.907	0.000992	0.865	1.44	0.0713	probable malate dehydrogenase	FGSG_02504
1368	1433	3113	1493	0.00195	0.0856	0.329	0.00056	2.37	0.00364	related to aliphatic nitrilase	FGSG_06480
1377	1525	1307	1509	0.00211	0.103	0.133	0.000775	-1.21	0.198	probable subtilisin-like serine protease	FGSG_00192
1381	1498	1308	1516	0.00268	0.083	0.0161	0.00384	-1.13	0.111	probable CPC2 protein	FGSG_09870
1383	1512	3175	1521	0.0171	0.663	0.0038	0.0559	-1	0.947	probable MDH1 - malate dehydrogenase precursor; mitochondrial	FGSG_02461
1384	1519	1316	1527	0.00103	0.642	0.000128	0.0227	1.05	0.786	probable MDH1 - malate dehydrogenase precursor; mitochondrial	FGSG_02461
1386	1461	3123	1533	0.000485	0.145	0.00029	0.00509	-2.42	0.0109	probable cytochrome-c peroxidase precursor	FGSG_01245
1387	1516	1269	1540	4.71e-05	0.42	7.81e-07	0.743	2.59	0.0104	conserved hypothetical protein	FGSG_00709
1390	1509	1270	1550	2.76e-05	0.324	1.16e-06	0.0386	2.41	0.0022	hypothetical protein	FGSG_16217
1391	1465	1264	1552	0.00174	0.0115	0.15	0.0026	-1.49	0.0228	probable cytochrome-c peroxidase precursor	FGSG_01245
1394	1460	1196	1559	0.000742	0.00474	0.00641	0.0107	1.55	0.000379	probable cytochrome-c peroxidase precursor	FGSG_01245
1395	1464	1261	1560	0.0049	0.0223	0.479	0.0044	-1.04	0.872	probable cytochrome-c peroxidase precursor	FGSG_01245
1396	1569	1318	1564	0.00113	0.0959	0.000238	0.0509	1.44	0.0296	probable isopentenyl-diphosphate delta-isomerase	FGSG_09722
1398	1472	3124	1570	0.00199	0.00192	0.849	0.0108	-1.08	0.212	probable cytochrome-c peroxidase precursor	FGSG_01245
1404	1477	1306	1587	0.000466	0.503	0.000307	0.00208	-2.02	0.0121	probable cytochrome-c peroxidase precursor	FGSG_01245
1411	1522	1252	1618	1.31e-06	0.0204	9.35e-07	9.62e-05	2.75	0.000556	related to NAD-dependent histone deacetylase	FGSG_13552
1417	1579	1337	1638	4.87e-06	0.0379	2.56e-07	0.0429	1.62	0.00461	related to RPN12 - 26S proteasome regulatory subunit	FGSG_07938
1419	1580	1334	1640	0.000938	0.245	0.0105	0.000576	-2.61	0.00259	probable succinate dehydrogenase (ubiquinone) iron-sulfur protein precursor	FGSG_05610
1421	1566	1375	1645	0.0436	0.0867	0.0135	0.526	1.07	0.462	probable esterase D	FGSG_06681
1431	1574	1360	1682	0.000106	0.012	0.000962	0.000613	1.09	0.46	conserved hypothetical protein	FGSG_04488
1432	1617	1397	1683	0.00261	0.0633	0.00122	0.0483	-1.79	0.0219	probable mitochondrial porin	FGSG_09933
1438	3049	1352	1693	6.89e-07	0.118	1.29e-08	0.218	1.82	0.0134	mannitol dehydrogenase	FGSG_04826
1439	1644	1438	1694	0.0283	0.673	0.00102	0.892	-1.4	0.00744	probable mitochondrial porin	FGSG_09933
1440	3061	1409	1696	0.0029	0.502	0.00018	0.148	1.43	0.0179	conserved hypothetical protein	FGSG_05132
1442	1646	1398	1698	4.07e-06	0.021	2.45e-06	0.000344	3.28	0.000672	probable glutaredoxin	FGSG_01317
1446	1589	1364	1706	0.0049	0.87	0.000623	0.0432	1.7	0.00102	conserved hypothetical protein	FGSG_11398
1448	1593	1384	1710	4.87e-07	0.000367	4.08e-07	0.000555	1.53	2.33e-05	conserved hypothetical protein	FGSG_04488
1450	1605	1367	1713	4.44e-09	6.25e-05	6.78e-10	0.000559	1.49	0.0137	hypothetical protein	FGSG_15999
1452	1600	1391	1717	2.87e-05	0.00357	5.4e-05	0.00204	1.47	0.00729	probable hydroxyacylglutathione hydrolase	FGSG_13072
1453	3050	1358	1718	1.44e-07	0.00634	7.72e-09	0.0115	1.55	0.00374	mannitol dehydrogenase	FGSG_04826
1455	1606	1368	1722	3.88e-06	0.0643	4.58e-07	0.00276	1.21	0.173	mannitol dehydrogenase	FGSG_04826
1456	1598	3110	1723	0.0499	0.208	0.0128	0.271	1.15	0.373	mannitol dehydrogenase	FGSG_04826
1461	1677	1428	1734	4.99e-05	0.0712	2e-06	0.27	1.74	0.0132	probable TPI1 - triose-phosphate isomerase	FGSG_06702
1464	1700	1473	1745	6.62e-11	0.00183	1.05e-12	0.0802	6.83	1.25e-05	related to CCG-7 glyceraldehyde 3-phosphate dehydrogenase (ccg-7)	FGSG_16627
1465	1684	1447	1748	0.000418	0.0373	2.58e-05	0.801	1.36	0.00042	probable TIF6 - translation initiation factor 6 (eIF6)	FGSG_05428
1466	1652	1408	1749	8.15e-06	0.175	0.0522	1.03e-06	-1.69	0.000319	probable SCL1 - 20S proteasome subunit YC7ALPHA/Y8 (alpha1)	FGSG_10255
1467	1676	1485	1751	0.0137	0.267	0.057	0.00812	-1.03	0.724	related to enoyl-CoA hydratase	FGSG_13111
1470	1672	1436	1755	0.000152	0.136	9.87e-06	0.0799	1.5	0.0258	probable TPI1 - triose-phosphate isomerase	FGSG_06702
1473	1630	1441	1762	1.11e-05	0.317	4.94e-06	0.000274	1.12	0.154	related to ketoreductases	FGSG_04260
1474	1724	1489	1766	0.0209	0.509	0.00384	0.097	-1.01	0.932	related to aminopeptidase yscI precursor; vacuolar	FGSG_06133
1477	1650	1406	1774	3.59e-05	0.282	9.41e-07	0.198	1.51	0.0183	conserved hypothetical protein	FGSG_04081
1483	1703	1508	1795	0.00745	0.327	0.0163	0.00686	1.06	0.42	related to P.aeruginosa anthranilate synthase component II	FGSG_05007
1484	1705	1461	1798	0.00025	0.0806	0.000818	0.000855	1.73	0.000229	related to uracil phosphoribosyltransferase	FGSG_04155
1485	1670	1445	1799	0.000187	0.664	3.85e-06	0.391	1.9	0.000947	conserved hypothetical protein	FGSG_09694
1489	1707	1491	1804	3.47e-08	0.00174	1.52e-09	0.0298	2.76	4.66e-05	related to mRNA splicing factor	FGSG_09864
1493	1680	1464	1810	0.000544	0.0052	0.00139	0.0226	1.45	0.0261	probable Vacuolar ATP synthase subunit E	FGSG_08593
1496	1715	1486	1817	7.97e-05	0.0139	4.11e-05	0.00913	2.33	0.0101	related to uracil phosphoribosyltransferase	FGSG_04155
1498	1691	1494	1819	0.0298	0.577	0.173	0.00756	-1.66	0.00891	probable Vacuolar ATP synthase subunit E	FGSG_08593
1500	1699	1513	1823	0.000923	0.24	0.00241	0.00153	1.14	0.407	related to URE2 - nitrogen catabolite repression regulator	FGSG_02000
1501	1694	1498	1826	0.0291	0.911	0.829	0.00327	-1.38	0.0251	conserved hypothetical protein	FGSG_07320
1502	1708	1505	1827	2e-05	0.684	2.24e-05	0.00011	1.1	0.288	probable GSP1 - GTP-binding protein of the ras superfamily	FGSG_01099
1503	1720	1480	1831	8.5e-06	0.0447	1.5e-06	0.00296	1.75	0.000978	related to transcription initiation factor IIF 30K chain	FGSG_16147
1504	1759	1518	1835	1.74e-05	0.0137	8.68e-07	0.511	1.4	0.0513	probable IgE-dependent histamine-releasing factor	FGSG_02523
1507	1738	1497	1842	4.29e-08	0.00103	2.69e-09	0.0135	2.66	0.000177	probable PRE4 - 20S proteasome subunit (beta7)	FGSG_01200
1509	1767	1570	1849	0.048	0.881	0.0338	0.0306	-1.09	0.539	conserved hypothetical protein	FGSG_06864
1518	1742	1499	1883	2.09e-08	0.0598	3.89e-10	0.0484	3.03	0.00333	probable ribosome-associated protein S2 (Rap-1)	FGSG_10905
1521	1779	1536	1904	0.000258	0.051	1.15e-05	0.896	1.62	0.0212	related to BLI-3 blue-light-inducible Bli-3 protein	FGSG_17247
1525	1752	1540	1909	0.00085	0.104	0.000566	0.00878	-1.95	5.88e-05	related to carbonic anhydrase	FGSG_04558
1526	1757	1545	1910	0.00388	0.477	0.000222	0.208	1.67	0.001	related to carbonic anhydrase	FGSG_04558
1529	1777	3108	1916	0.00152	0.297	0.00051	0.0135	1.26	0.107	conserved hypothetical protein	FGSG_08624
1530	1795	1555	1919	1.91e-08	0.00434	4.28e-10	0.324	2.7	0.000507	conserved hypothetical protein	FGSG_08624
1532	1849	1636	1923	0.00903	0.12	0.191	0.00412	1.64	0.0159	probable 20S proteasome subunit beta3	FGSG_01236
1536	1794	1608	1935	0.000312	0.4	9.01e-06	0.305	1.38	0.00224	related to glycinamide ribonucleotide transformylase	FGSG_08429
1539	1792	1573	1941	4.93e-09	0.000149	6.35e-10	0.000431	4.61	3.28e-05	conserved hypothetical protein	FGSG_08359
1545	1834	1647	1952	1.26e-08	0.000328	1.69e-09	0.000548	3.88	8.68e-05	conserved hypothetical protein	FGSG_08359
1548	1842	1600	1963	1.44e-05	0.382	6.06e-07	0.0231	1.85	0.00151	probable rho GDP dissociation inhibitor	FGSG_05282
1553	1894	1679	1985	0.00377	0.00404	0.0198	0.131	-1.31	0.048	conserved hypothetical protein	FGSG_09641
1557	1929	3178	1998	0.00904	0.088	0.00635	0.0596	-1.53	0.119	probable CAP20 - virulence factor	FGSG_05177
1565	1904	1689	2016	5.56e-05	0.00119	0.00013	0.011	-1.04	0.607	conserved hypothetical protein	FGSG_01228
1570	1856	3119	2024	0.00305	0.757	0.000102	0.338	-1.43	0.157	probable SOD2 - superoxide dismutase (Mn) precursor; mitochondrial	FGSG_04454
1572	1971	1756	2031	0.00248	0.401	6.64e-05	0.937	-1.73	0.0478	conserved hypothetical protein	FGSG_03662
1578	1985	1801	2047	0.00704	0.934	0.000254	0.345	-2.61	0.0149	probable CAP20 - virulence factor	FGSG_05177
1584	1984	3180	2064	0.0214	0.44	0.00125	0.536	-1.98	0.00774	probable woronin body major protein precursor	FGSG_08737
1585	1975	3179	2065	0.00211	0.889	0.00104	0.0055	-2.25	7.58e-05	conserved hypothetical protein	FGSG_03662
1589	1980	1722	2077	1.3e-07	0.827	3.41e-09	0.00412	-7.39	8.21e-05	conserved hypothetical protein	FGSG_03662
1592	1996	1764	2081	1.83e-09	0.218	3.3e-11	0.00398	-8.76	3.02e-05	conserved hypothetical protein	FGSG_03662
1601	2003	1767	2101	0.0216	0.116	0.00712	0.203	-1.04	0.821	probable SKP1 - kinetochore protein complex CBF3; subunit D	FGSG_06922
1605	1981	1733	2110	0.011	0.343	0.0508	0.00545	-1.05	0.666	related to mismatched base pair and cruciform dna recognition protein	FGSG_10050
1609	1976	1771	2118	0.00196	0.325	0.0268	0.000798	-2.5	0.00101	probable woronin body major protein precursor	FGSG_08737
1621	2032	3181	2146	0.046	0.706	0.00347	0.354	-1.5	0.163	probable woronin body major protein precursor	FGSG_08737
1627	2024	1864	2168	0.000795	0.773	0.00013	0.0118	1.21	0.378	probable woronin body major protein precursor	FGSG_08737
1632	2108	1932	2186	0.0168	0.381	0.0381	0.0111	-1.26	0.192	probable cyclophilin	FGSG_07439
1636	2059	1849	2195	0.000201	0.4	3.89e-05	0.00591	1.68	0.0706	conserved hypothetical protein	FGSG_08238
1637	2101	1838	2202	3.35e-06	0.289	7.39e-07	0.000323	-8.04	5.46e-05	conserved hypothetical protein	FGSG_08122
1643	2094	1923	2223	4.75e-06	0.0704	2.92e-06	0.000191	1.1	0.53	conserved hypothetical protein	FGSG_02325
1652	2167	2021	2253	0.0352	0.0736	0.047	0.12	1.4	0.069	probable peptidylprolyl isomerase precursor; mitochondrial (cyclophilin B)	FGSG_00777
1656	2107	1911	2264	9.87e-06	0.167	8.38e-07	0.0059	1.83	0.00222	probable peroxisomal membrane protein	FGSG_08677
1658	2166	3183	2273	3.77e-06	0.0268	2.89e-06	0.000199	4.01	0.000125	probable peptidylprolyl isomerase precursor; mitochondrial (cyclophilin B)	FGSG_00777
1665	2160	1938	2291	0.000622	0.18	0.0119	0.000357	-1.98	0.00917	probable 40s ribosomal protein s10-b	FGSG_06270
1667	2185	2007	2297	1.15e-05	0.117	9.49e-06	0.000213	-1.06	0.369	probable 40S ribosomal protein S12	FGSG_07292
1674	2162	1935	2313	2.58e-10	0.00891	3.28e-08	4e-10	-8.63	3.92e-05	conserved hypothetical protein	FGSG_02560
1675	2147	1966	2314	0.0246	0.867	0.013	0.0252	1.52	0.0164	probable superoxide dismutase [Cu-Zn]	FGSG_08721
1677	2154	1974	2316	0.000125	0.44	4.12e-06	0.125	2.32	0.00632	probable peptidylprolyl isomerase precursor; mitochondrial (cyclophilin B)	FGSG_00777
1678	2163	2020	2318	0.000253	0.668	4.06e-06	0.945	1.87	0.034	probable peptidylprolyl isomerase precursor; mitochondrial (cyclophilin B)	FGSG_00777
1681	2151	1963	2324	0.0125	0.957	0.000897	0.145	1.58	0.0248	probable superoxide dismutase [Cu-Zn]	FGSG_08721
1701	2196	1987	2370	0.000405	0.473	0.0979	5.65e-05	-3.23	0.00873	probable transcription factor BTF3a	FGSG_16993
1705	2297	2201	2382	0.0105	0.0678	0.0027	0.29	1.25	0.0069	probable nucleoside-diphosphate kinase	FGSG_05972
1706	2249	2041	2383	3.24e-06	0.623	0.000445	1.14e-06	-7.86	0.000612	conserved hypothetical protein	FGSG_08122
1715	2228	3184	2408	1.41e-05	0.112	6.52e-07	0.0479	2.83	0.000129	conserved hypothetical protein	FGSG_07807
1717	2293	2176	2410	4.89e-05	0.0239	3.85e-06	0.14	1.68	0.00899	probable cytochrome-c oxidase chain V precursor	FGSG_04315
1720	2259	2102	2424	5.73e-09	0.0281	1.76e-06	4.57e-09	-8.94	7.34e-06	conserved hypothetical protein	FGSG_02560
1721	2330	2197	2429	0.0044	0.393	0.0259	0.00216	-1.76	0.00722	conserved hypothetical protein	FGSG_08238
1737	2307	2126	2480	3.28e-06	0.554	5.89e-08	0.137	1.35	0.0216	probable BRT1 protein, down-regulated by mating factor B	FGSG_00609
1739	2341	2140	2490	2.93e-05	0.213	0.00327	1.1e-05	-4.21	0.000108	conserved hypothetical protein	FGSG_08238
1740	2347	2124	2497	1.12e-05	0.00501	0.0116	8.52e-06	-3.95	0.000845	conserved hypothetical protein	FGSG_08238
1742	2361	2248	2500	0.0391	0.963	0.0131	0.0471	1.34	0.0851	conserved hypothetical protein	FGSG_03028
1744	2390	2268	2503	3.51e-07	0.174	2.42e-06	1.26e-06	1.05	0.61	conserved hypothetical protein	FGSG_03586
1745	2326	2200	2505	0.00849	0.879	0.000547	0.15	-1.68	0.0075	conserved hypothetical protein	FGSG_00393
1751	2378	2254	2527	0.0225	0.647	0.00184	0.231	1.56	0.0474	conserved hypothetical protein	FGSG_03028
1753	2384	2207	2531	2.02e-06	0.0812	1.82e-07	0.00261	1.18	0.116	probable ribosomal protein P2	FGSG_05605
1754	2371	2228	2533	4.48e-08	0.0458	0.029	4.42e-09	-3.76	1.23e-05	conserved hypothetical protein	FGSG_03586
1756	2377	2208	2535	1.93e-05	0.675	0.995	1.19e-06	-3.16	0.00144	conserved hypothetical protein	FGSG_03586
1759	2353	2215	2542	1.37e-09	0.0108	3.3e-11	0.00474	2.01	1.46e-05	related to glycine-rich RNA-binding protein	FGSG_11064
1760	2339	2151	2544	6.85e-06	0.146	3.33e-06	0.000243	2.74	0.000275	related to ATP-1 H+-transporting ATP synthase	FGSG_15824
1761	2367	2188	2548	1.38e-06	0.14	0.000131	9.23e-07	-6.8	5.53e-08	probable ubiquinol--cytochrome-c reductase	FGSG_10293
1763	2381	2263	2551	0.00396	0.181	0.000343	0.263	1.63	0.00823	conserved hypothetical protein	FGSG_03028
1764	2360	2202	2556	1.28e-05	0.0166	4.47e-06	0.00269	4.54	0.00077	related to glycine-rich RNA-binding protein	FGSG_11064
1765	2359	2210	2558	0.00504	0.806	0.000189	0.315	3.06	0.0243	conserved hypothetical protein	FGSG_10396
1768	2397	3135	2564	1.25e-09	0.0007	3e-11	0.145	7.71	5.02e-06	related to CCG-7 glyceraldehyde 3-phosphate dehydrogenase (ccg-7)	FGSG_16627
1769	2427	2314	2567	0.00178	0.435	0.0319	0.000555	-1.32	0.00952	related to CCG-7 glyceraldehyde 3-phosphate dehydrogenase (ccg-7)	FGSG_16627
1772	2385	2241	2573	1.48e-08	0.00395	2.08e-09	7.32e-05	6.63	0.000146	conserved hypothetical protein	FGSG_03028
1776	2379	2234	2580	0.00011	0.718	2.59e-06	0.197	1.6	0.0024	related to glycine-rich RNA-binding protein	FGSG_11064
1780	2386	2245	2590	1.04e-05	0.0114	2.58e-06	0.00566	2.72	8.52e-05	related to cofilin	FGSG_06245
1784	2396	2246	2599	8.39e-10	0.00115	5.63e-11	9.03e-05	6.84	1.52e-06	related to CCG-7 glyceraldehyde 3-phosphate dehydrogenase (ccg-7)	FGSG_16627
1786	2407	2242	2607	1.92e-05	0.275	3.11e-07	0.911	1.86	0.00637	conserved hypothetical protein	FGSG_01267
1800	2540	2445	2655	1.52e-06	0.171	1.49e-06	2.81e-05	2.52	0.000292	probable 40s ribosomal protein s21 (CRP-7)	FGSG_00798
1805	2478	2349	2666	0.0454	0.713	0.00237	0.586	1.17	0.116	related to F1F0-ATP synthase subunit E	FGSG_00429
1806	2455	2302	2667	0.000223	0.822	1.7e-05	0.0178	1.99	0.00363	probable ribonuclease T1	FGSG_11190
1809	2486	2356	2672	3.9e-06	0.00324	4.31e-07	0.0631	2.01	0.00224	probable nuclear transport factor 2 (ntf-2)	FGSG_08477
1811	2467	2298	2676	0.000119	0.268	6.96e-06	0.048	3.64	0.000688	related to CCG-7 glyceraldehyde 3-phosphate dehydrogenase (ccg-7)	FGSG_16627
1819	2561	2453	2690	0.00162	0.644	0.000586	0.00779	-1.06	0.482	probable 40s ribosomal protein s21 (CRP-7)	FGSG_00798
1820	2463	2332	2694	0.000146	0.572	3.3e-06	0.305	1.35	0.0504	probable profilin	FGSG_06392
1822	2476	2330	2699	0.0011	0.128	0.000402	0.0183	1.91	0.00207	related to CCG-7 glyceraldehyde 3-phosphate dehydrogenase (ccg-7)	FGSG_05050
1829	2577	2461	2719	0.0201	0.609	0.00304	0.103	1.05	0.627	related to H+-transporting ATP synthase inhibitor precursor, mitochondrial	FGSG_06846
1831	2514	2385	2721	4.48e-05	0.18	7.37e-06	0.00457	1.28	0.0232	related to CCG-7 glyceraldehyde 3-phosphate dehydrogenase (ccg-7)	FGSG_16627
1832	2557	2398	2727	8.68e-05	0.172	0.00039	0.000186	2.19	0.00244	conserved hypothetical protein	FGSG_03586
1837	2534	2405	2734	0.00561	0.955	0.000289	0.164	1.99	0.000861	probable prolidase	FGSG_02530
1838	2584	2467	2736	0.0032	0.166	0.000281	0.248	1.81	0.00942	probable 40s ribosomal protein s21 (CRP-7)	FGSG_00798
1841	2550	2406	2739	0.00432	0.524	0.000247	0.202	1.6	0.0505	probable heat shock protein 10 (chaperonin CPN10)	FGSG_06207
1844	2576	2481	2750	0.00078	0.109	5.62e-05	0.231	1.33	0.0874	probable LSM2 - Sm-like (Lsm) protein	FGSG_00360
1850	2592	2487	2779	4.45e-06	0.327	3.96e-07	0.002	1.88	0.00868	mannitol dehydrogenase	FGSG_04826
1852	2555	2404	2787	1.6e-08	0.0334	2.3e-10	0.579	3.36	4.43e-06	conserved hypothetical protein	FGSG_03028
1860	2616	2429	2832	0.000189	0.578	7.48e-06	0.0797	2.42	0.0006	conserved hypothetical protein	FGSG_03662
1862	2637	2579	2842	0.00136	0.698	5.69e-05	0.158	2.99	0.00106	related to CCG-7 glyceraldehyde 3-phosphate dehydrogenase (ccg-7)	FGSG_16627
1864	2669	2476	2852	2.73e-07	0.039	6.03e-07	4.44e-06	1.68	0.000341	conserved hypothetical protein	FGSG_02903
1868	2683	2506	2865	1.32e-05	0.224	1.01e-06	0.00746	1.54	0.0165	conserved hypothetical protein	FGSG_01247
1869	2730	2699	2866	0.00109	0.663	6.87e-05	0.0681	1.76	0.000409	hypothetical protein	FGSG_16377
1871	2673	2571	2885	3.63e-06	0.00537	1.86e-07	0.449	3.28	0.00025	conserved hypothetical protein	FGSG_04357
1877	2690	2569	2910	1.62e-06	0.223	3.12e-08	0.165	2.14	0.00149	probable alpha-mannosidase	FGSG_16723
1886	2785	2696	2960	3.81e-06	0.124	7.64e-07	0.000644	1.04	0.616	probable ubiquitin fusion protein (ubiquitin / ribosomal protein)	FGSG_01956
1892	728	548	3216	0.0107	0.479	0.0288	0.00609	-1.84	0.00016	probable H+-exporting ATPase 57K chain; vacuolar	FGSG_00637
1893	3045	3091	3217	9.08e-08	0.0768	5.66e-09	0.000627	-3.07	0.000224	probable pyruvate decarboxylase	FGSG_09834
1894	331	250	3218	0.0381	0.0671	0.141	0.0656	-1.06	0.524	probable transitional endoplasmic reticulum ATPase	FGSG_05530
1896	771	3096	3220	7.99e-06	0.0369	5.11e-07	0.0359	-2.35	0.000819	related to oxalate decarboxylase	FGSG_06612
1902	1368	1118	3226	0.00441	0.753	0.0503	0.00107	-1.22	0.0562	probable pyruvate dehydrogenase (lipoamide) beta chain precursor (PDB1)	FGSG_02782
1903	3042	3102	3227	4.64e-08	0.0747	6.6e-10	0.45	-2.14	0.000316	probable glutamine synthetase	FGSG_10264
1905	2551	2409	3229	0.000911	0.00332	0.0027	0.0599	-1.01	0.98	conserved hypothetical protein	FGSG_06268
1909	931	697	3233	0.0191	0.00707	0.739	0.118	-1.18	0.125	conserved hypothetical protein	FGSG_10229
1910	432	336	3234	0.000762	0.175	0.000905	0.00311	-2.67	0.000993	probable aconitase	FGSG_07953
1911	635	477	3235	6.02e-06	0.275	1.32e-07	0.152	-3.31	0.000184	probable pyruvate kinase	FGSG_07528
1912	732	3196	3236	8.5e-05	0.114	0.000134	0.000553	-3	0.000288	related to acid phosphatase Pho610	FGSG_07678
1914	1505	1305	3238	0.0029	0.476	0.000936	0.0156	-1.06	0.791	probable MDH1 - malate dehydrogenase precursor; mitochondrial	FGSG_02461
1916	450	3126	3240	0.033	0.0777	0.0466	0.102	1.2	0.00742	related to serine-type carboxypeptidase f precursor	FGSG_04546
1919	2333	2226	3243	0.0348	0.547	0.00168	0.749	1.25	0.0958	related to CCG-7 glyceraldehyde 3-phosphate dehydrogenase (ccg-7)	FGSG_16627
1921	1223	943	3245	0.0256	0.034	0.821	0.0304	1.12	0.298	probable FBA1 - fructose-bisphosphate aldolase	FGSG_02770
1922	531	392	3246	0.0174	0.911	0.00296	0.0605	-1.56	0.00071	related to glu/asp-tRNA amidotransferase subunit A	FGSG_04022
1924	561	417	3248	0.00207	0.0706	0.00279	0.0116	-1.09	0.439	probable heat shock protein 70	FGSG_00921
1929	2012	1814	3254	8.45e-05	0.418	2.43e-06	0.158	1.69	0.000319	probable woronin body major protein precursor	FGSG_08737
1930	685	3144	3256	2.88e-05	0.398	2.62e-06	0.00591	-1.71	0.00802	probable pyruvate decarboxylase	FGSG_09834
1931	899	3160	3257	0.0073	0.076	0.00697	0.0424	-1.04	0.557	related to acid phosphatase precursor	FGSG_07608
1932	1059	3168	3258	7.15e-09	0.0443	1.14e-10	0.0991	-2.44	0.000403	(aurJ) o-methyltransferase that catalyse the methylation of nor-rubrofusarin resulting in formation of rubrofusarin	FGSG_02326
1934	2220	2048	3260	0.00146	0.0309	0.000501	0.0975	1.94	0.00759	conserved hypothetical protein	FGSG_01224
1935	2395	2244	3261	2.77e-05	0.834	0.00309	6.93e-06	-6.05	0.000329	conserved hypothetical protein	FGSG_03586
1937	1714	1479	3263	0.00372	0.751	0.000146	0.269	2.01	0.0161	probable ubiquitin--protein ligase	FGSG_02029
1938	1772	1520	3264	0.000764	0.0125	0.00109	0.0229	-1.31	0.0567	probable TSA1 - thiol-specific antioxidant	FGSG_03180
1939	1057	833	3265	0.0252	0.161	0.337	0.0105	-1.72	0.155	translation elongation factor 1 alpha	FGSG_08811
1940	1053	824	3266	0.0122	0.131	0.54	0.00391	-1.43	0.0632	translation elongation factor 1 alpha	FGSG_08811
1941	380	297	3267	0.000353	0.296	4.11e-05	0.023	-1.28	0.169	probable SERINE-TYPE CARBOXYPEPTIDASE F PRECURSOR	FGSG_05797
1944	575	3140	3275	5.21e-07	0.102	1.8e-08	0.0141	-4.24	0.000202	related to serine-type carboxypeptidase f precursor	FGSG_04546

## Sheet: PH1
Proteomic profile PH1 strain
								Av. Ratio	T-test
Index	453	PH1	28336	1-ANOVA	2-ANOVA Fusarium Strain	2-ANOVA Medium	2 ANOVA interact	PH1 Agmatin vs PH1 Glutamic Acid		Name	Protein Accession N°
877	84	81	103	0.00278	0.26	0.000386	0.0709	-3.02	0.00256	hypothetical protein	FGSG_17289
878	149	99	133	0.000144	0.189	5.56e-06	0.2	-1.71	0.113	probable SERINE-TYPE CARBOXYPEPTIDASE F precursor	FGSG_05797
879	201	181	177	0.0225	0.217	0.106	0.013	1.3	0.325	probable SERINE-TYPE CARBOXYPEPTIDASE F precursor	FGSG_05797
881	224	190	205	0.0294	0.118	0.282	0.0179	-1.02	0.94	probable SERINE-TYPE CARBOXYPEPTIDASE F precursor	FGSG_05797
882	230	189	208	0.00483	0.126	0.176	0.0018	1.19	0.521	probable SERINE-TYPE CARBOXYPEPTIDASE F precursor	FGSG_05797
884	254	209	237	0.0391	0.0258	0.978	0.0778	1.13	0.855	probable SERINE-TYPE CARBOXYPEPTIDASE F precursor	FGSG_05797
885	304	254	268	0.000185	0.00882	8.9e-05	0.0369	1.39	0.127	probable SERINE-TYPE CARBOXYPEPTIDASE F precursor	FGSG_05797
886	301	258	289	0.000186	0.0464	8.78e-05	0.0075	1.28	0.262	probable SERINE-TYPE CARBOXYPEPTIDASE F precursor	FGSG_05797
889	389	3088	332	0.0374	0.508	0.0589	0.0211	1.3	0.111	probable heat shock protein Hsp88	FGSG_01950
891	388	298	336	0.0189	0.588	0.000772	0.677	-1.45	0.129	probable SERINE-TYPE CARBOXYPEPTIDASE F PRECURSOR	FGSG_05797
895	365	276	352	0.000347	0.0891	4.87e-05	0.0451	-1.09	0.247	conserved hypothetical protein	FGSG_08421
896	410	330	353	0.000238	0.432	6.3e-05	0.0041	1.02	0.994	probable SERINE-TYPE CARBOXYPEPTIDASE F PRECURSOR	FGSG_05797
897	405	327	354	0.00234	0.551	0.000101	0.237	-1.4	0.0183	probable SERINE-TYPE CARBOXYPEPTIDASE F PRECURSOR	FGSG_05797
898	374	267	361	0.0231	0.401	0.0396	0.0164	-1.28	0.0979	probable methionine synthase	FGSG_10825
899	342	257	362	6.66e-06	0.103	2.61e-07	0.0516	-2.09	0.00511	probable methionine synthase	FGSG_10825
900	372	3130	365	0.0338	0.422	0.00408	0.256	-1.33	0.252	probable methionine synthase	FGSG_10825
901	373	3131	366	0.00213	0.322	0.000124	0.21	-1.95	0.0125	probable methionine synthase	FGSG_10825
903	358	277	372	0.000447	0.241	3.1e-05	0.0804	-1.58	0.0195	probable methionine synthase	FGSG_10825
905	415	319	378	0.0102	0.669	0.000649	0.211	-1.28	0.318	probable SERINE-TYPE CARBOXYPEPTIDASE F PRECURSOR	FGSG_05797
906	412	3137	380	0.0129	0.916	0.000528	0.37	-1.66	0.0324	probable SERINE-TYPE CARBOXYPEPTIDASE F PRECURSOR	FGSG_05797
908	434	312	394	2.27e-07	0.591	7.1e-09	0.0036	-1.43	0.0026	related to beta-hexosaminidase precursor	FGSG_01283
909	447	318	397	2.33e-08	0.106	8.82e-10	0.00098	-1.57	0.00195	related to beta-hexosaminidase precursor	FGSG_01283
910	428	315	398	0.0196	0.695	0.00177	0.175	-1.12	0.291	related to clathrin binding protein ENT2	FGSG_08485
911	413	335	410	8.77e-05	0.268	9.6e-06	0.0112	-1.26	0.255	probable aconitase	FGSG_07953
912	425	340	415	3.72e-06	0.0835	4.56e-07	0.00206	-1.22	0.284	probable aconitase	FGSG_07953
913	429	338	417	0.000189	0.298	3.5e-05	0.00731	-1.01	0.807	probable aconitase	FGSG_07953
914	455	345	422	0.0193	0.45	0.0081	0.0425	1.11	0.587	probable NADH dehydrogenase (ubiquinone) 78K chain precursor	FGSG_05198
915	446	322	428	0.0208	0.0779	0.335	0.0142	1.3	0.00847	probable catalase 2	FGSG_02974
916	436	333	429	0.00398	0.15	0.00415	0.0137	1.15	0.495	probable aconitase	FGSG_07953
917	479	359	430	0.0001	0.206	3.09e-06	0.279	-2.65	0.00342	related to serine protease	FGSG_02204
918	445	321	432	0.0196	0.0861	0.144	0.0184	-1.11	0.264	probable catalase 2	FGSG_02974
919	449	324	436	0.0132	0.0538	0.111	0.0176	1.39	0.0174	probable catalase 2	FGSG_02974
920	444	320	440	0.00041	0.0302	0.205	0.000158	1.08	0.41	probable catalase 2	FGSG_02974
922	482	363	444	0.0104	0.719	0.000475	0.347	-2.22	0.00726	related to serine protease	FGSG_02204
923	480	364	447	0.00054	0.259	0.000199	0.00653	1.03	0.868	probable ubiquinol-cytochrome-c reductase Rieske iron-sulfur protein	FGSG_05251
924	484	375	449	0.00358	0.974	9.33e-05	0.474	-1.53	0.0346	related to serine protease	FGSG_02204
926	545	411	503	0.00165	0.109	0.527	0.000352	1.46	0.0281	probable heat shock protein 70	FGSG_00921
927	562	420	504	4.97e-05	0.108	0.00136	4.43e-05	1.88	0.00194	probable heat shock protein 70	FGSG_00921
928	552	410	508	0.00213	0.505	0.00027	0.0401	-1.27	0.045	probable transketolase	FGSG_09998
929	534	3138	512	0.0173	0.366	0.0162	0.0225	-1.12	0.361	probable heat shock protein 70	FGSG_00921
931	540	400	524	0.00232	0.305	0.00067	0.0211	1.02	0.824	probable transketolase	FGSG_09998
933	588	3142	561	2.98e-06	0.321	3.9e-07	0.000702	-1.15	0.436	related to serine-type carboxypeptidase f precursor	FGSG_04546
934	592	434	562	8.96e-05	0.779	5.37e-06	0.0175	-1.4	0.29	related to serine-type carboxypeptidase f precursor	FGSG_04546
935	591	437	568	3.1e-08	0.00452	1.87e-08	7.21e-06	1.06	0.862	related to serine-type carboxypeptidase f precursor	FGSG_04546
936	590	440	572	6.71e-08	0.00206	1.52e-08	0.000173	-1.29	0.342	related to serine-type carboxypeptidase f precursor	FGSG_04546
937	585	443	576	1.4e-08	0.00113	5.81e-09	1.29e-05	-1.09	0.686	related to serine-type carboxypeptidase f precursor	FGSG_04546
938	581	445	578	1.38e-07	0.00604	6.76e-08	3.96e-05	-1.02	0.954	related to serine-type carboxypeptidase f precursor	FGSG_04546
939	573	451	582	2.2e-07	0.00963	4.61e-08	0.000232	-1.18	0.468	related to serine-type carboxypeptidase f precursor	FGSG_04546
940	587	447	585	1.96e-06	0.00149	1.26e-05	5.75e-05	1.25	0.398	related to serine-type carboxypeptidase f precursor	FGSG_04546
941	676	465	586	1.45e-07	0.00939	2.53e-07	5.54e-06	-2.62	0.00168	probable t-complex-type molecular chaperone; epsilon subunit	FGSG_09465
943	583	456	588	1.02e-06	0.00094	2.85e-06	9.52e-05	1.16	0.553	related to serine-type carboxypeptidase f precursor	FGSG_04546
944	571	444	592	1.41e-05	0.0319	9.03e-06	0.00073	1.05	0.951	related to serine-type carboxypeptidase f precursor	FGSG_04546
946	570	449	600	2.06e-05	0.0166	2.13e-05	0.000868	1.15	0.71	related to serine-type carboxypeptidase f precursor	FGSG_04546
947	609	469	601	5.79e-05	0.253	1.11e-06	0.805	-2.2	0.00235	related to gamma-glutamyltransferase	FGSG_09141
948	651	509	602	2.8e-05	0.0349	0.00408	1.87e-05	1.52	0.0138	probable pyruvate decarboxylase	FGSG_09834
950	572	436	606	5.32e-08	0.0247	2.09e-08	1.13e-05	-1.12	0.623	related to serine-type carboxypeptidase f precursor	FGSG_04546
953	580	446	612	5.49e-05	0.126	1.3e-05	0.00375	1.02	0.871	related to serine-type carboxypeptidase f precursor	FGSG_04546
956	642	3143	619	6.62e-06	0.226	1.33e-06	0.000705	-1.01	0.835	related to serine-type carboxypeptidase f precursor	FGSG_04546
959	646	486	625	7.89e-09	0.00144	1.77e-09	2.24e-05	-1.24	0.292	related to serine-type carboxypeptidase f precursor	FGSG_04546
961	633	474	628	0.0216	0.0339	0.0443	0.125	1.3	0.0652	probable pyruvate decarboxylase	FGSG_09834
963	645	485	630	2.32e-08	0.000653	5.58e-09	0.000113	-1.45	0.286	related to serine-type carboxypeptidase f precursor	FGSG_04546
966	626	481	635	6.35e-07	0.208	1.7e-08	0.0246	-1.65	0.0369	probable pyruvate kinase	FGSG_07528
967	637	490	636	1.76e-07	0.000279	1.79e-07	0.00014	-1.16	0.722	related to serine-type carboxypeptidase f precursor	FGSG_04546
968	628	495	637	1.04e-07	0.00282	6.06e-08	3.45e-05	-1.06	0.842	related to serine-type carboxypeptidase f precursor	FGSG_04546
970	3066	487	640	0.0176	0.16	0.00522	0.142	1.72	0.0123	probable pyruvate decarboxylase	FGSG_09834
971	631	471	641	0.000105	0.152	1.48e-05	0.0122	-1.08	0.519	probable pyruvate kinase	FGSG_07528
972	625	499	642	5.12e-07	0.00786	9.42e-08	0.000816	-1.29	0.346	related to serine-type carboxypeptidase f precursor	FGSG_04546
975	636	497	646	2.14e-07	0.000713	3.17e-07	4.54e-05	1.1	0.839	related to serine-type carboxypeptidase f precursor	FGSG_04546
977	630	502	649	5.36e-07	0.00418	2.79e-07	0.000177	-1.01	0.878	related to serine-type carboxypeptidase f precursor	FGSG_04546
982	624	498	655	5.6e-06	0.027	1.34e-06	0.00171	-1.11	0.61	related to serine-type carboxypeptidase f precursor	FGSG_04546
983	627	503	656	1.18e-08	0.000325	2.29e-09	0.000163	-1.53	0.158	related to serine-type carboxypeptidase f precursor	FGSG_04546
984	618	482	657	1.32e-06	0.138	3.97e-08	0.0343	-1.55	0.0709	probable pyruvate kinase	FGSG_07528
985	616	494	658	0.00011	0.0697	6.48e-05	0.00273	1.27	0.837	related to serine-type carboxypeptidase f precursor	FGSG_04546
986	619	500	661	4.97e-07	0.014	5.85e-08	0.00148	-2.01	0.0788	related to serine-type carboxypeptidase f precursor	FGSG_04546
987	623	493	664	2.36e-05	0.0616	9.06e-06	0.0015	1.12	0.958	related to serine-type carboxypeptidase f precursor	FGSG_04546
988	3043	3090	665	2.41e-06	0.818	1.03e-07	0.00477	-1.5	0.00367	probable pyruvate decarboxylase	FGSG_09834
989	615	512	667	1.24e-06	0.0532	1.77e-07	0.000835	-1.3	0.355	related to serine-type carboxypeptidase f precursor	FGSG_04546
994	3064	470	679	5.94e-05	0.184	5.29e-06	0.017	-1.26	0.013	probable pyruvate decarboxylase	FGSG_09834
1006	731	553	706	0.000399	0.0325	0.00738	0.000658	1.15	0.413	related to general amidase	FGSG_08078
1011	741	566	714	0.00206	0.632	0.00135	0.00506	-2.08	0.00981	probable protein phosphatase 2C	FGSG_10239
1019	769	562	723	0.00427	0.322	0.348	0.000711	1.88	0.583	related to acid phosphatase Pho610	FGSG_07678
1020	772	563	728	0.0208	0.442	0.324	0.00425	1.55	0.502	related to acid phosphatase Pho610	FGSG_07678
1021	759	3197	729	0.0181	0.307	0.00474	0.0906	1.02	1	related to acid phosphatase Pho610	FGSG_07678
1023	755	587	736	0.00317	0.498	0.462	0.000377	1.06	0.944	related to acid phosphatase Pho610	FGSG_07678
1025	775	3146	739	0.0467	0.564	0.175	0.0138	1.37	0.603	related to acid phosphatase Pho610	FGSG_07678
1027	761	570	741	9.74e-05	0.346	0.434	8.72e-06	1.09	0.89	related to acid phosphatase Pho610	FGSG_07678
1028	722	542	743	0.00815	0.0824	0.633	0.00304	1.35	0.000659	related to tripeptidyl-peptidase I	FGSG_03072
1029	751	555	747	0.000569	0.356	0.000346	0.00316	1.07	0.568	probable H+-exporting ATPase 57K chain; vacuolar	FGSG_00637
1030	756	573	749	0.02	0.608	0.604	0.00277	1.3	0.96	related to acid phosphatase Pho610	FGSG_07678
1031	750	589	752	0.000504	0.582	0.0206	0.000123	-1.36	0.338	related to acid phosphatase Pho610	FGSG_07678
1033	730	575	755	0.000164	0.0217	0.0462	9.5e-05	1.52	0.00349	probable H+-exporting ATPase 57K chain; vacuolar	FGSG_00637
1035	739	3125	757	5.94e-05	0.319	0.0226	1.1e-05	-1.25	0.395	related to acid phosphatase Pho610	FGSG_07678
1036	752	3129	758	0.00479	0.702	0.091	0.00093	-1.1	0.576	related to acid phosphatase Pho610	FGSG_07678
1037	725	585	760	5.34e-05	0.301	6.19e-05	0.000315	-1.94	0.0725	related to acid phosphatase Pho610	FGSG_07678
1038	737	569	762	2.03e-07	0.0101	8.23e-07	3.09e-06	-1.37	0.126	related to acid phosphatase Pho610	FGSG_07678
1039	738	578	763	0.000104	0.46	0.00214	5.43e-05	-1.64	0.12	related to acid phosphatase Pho610	FGSG_07678
1040	789	592	765	0.000173	0.00176	0.108	0.00041	1.23	0.0547	conserved hypothetical protein	FGSG_07477
1042	819	613	767	6.55e-06	0.212	5.77e-07	0.0035	-1.75	0.0117	probable hexokinase	FGSG_00500
1043	798	3150	768	0.0212	0.574	0.0227	0.017	1.11	0.454	probable PRX1 - mitochondrial isoform of thioredoxin peroxidase	FGSG_07536
1045	777	3149	772	0.00443	0.283	0.00216	0.0192	1.09	0.326	related to general amidase general	FGSG_12442
1046	786	595	773	0.000163	0.0179	0.000613	0.00144	1.08	0.55	related to aspartate aminotransferase	FGSG_05169
1047	749	551	774	0.000967	0.19	0.00204	0.00214	1.16	0.234	related to acid phosphatase Pho610	FGSG_07678
1049	794	582	776	0.000593	0.18	8.95e-05	0.0312	-1.16	0.478	probable GSP1 - GTP-binding protein of the ras superfamily	FGSG_01099
1055	851	672	788	0.0145	0.0991	0.234	0.00831	1.3	0.151	related to ATP-1 H+-transporting ATP synthase	FGSG_15824
1057	891	639	790	5.22e-06	0.0102	0.000114	1.9e-05	1.07	0.485	probable H+-transporting ATP synthase beta chain	FGSG_04312
1058	863	615	791	1.31e-07	0.115	2.89e-09	0.0353	-1.91	0.000406	oxidoreductase that catalyses the conversion of dimeric 9-hydroxyrubrofusarin to aurofusarin	FGSG_02321
1059	833	677	792	0.0171	0.876	0.00174	0.115	-1.07	0.692	conserved hypothetical protein	FGSG_05997
1060	834	650	793	0.00126	0.0101	0.0748	0.00248	1.16	0.0584	conserved hypothetical protein	FGSG_05997
1065	869	624	798	1.05e-07	0.976	5.9e-09	0.000275	-1.63	0.0114	oxidoreductase that catalyses the conversion of dimeric 9-hydroxyrubrofusarin to aurofusarin	FGSG_02321
1068	866	3151	804	0.011	0.0693	0.152	0.0092	1.23	0.117	related to ATP-1 H+-transporting ATP synthase	FGSG_15824
1069	859	607	807	4.53e-07	0.473	1.03e-08	0.0211	-2.07	0.0032	oxidoreductase that catalyses the conversion of dimeric 9-hydroxyrubrofusarin to aurofusarin	FGSG_02321
1071	832	637	811	0.00765	0.0228	0.00745	0.158	-1.02	0.739	conserved hypothetical protein	FGSG_05997
1076	852	644	819	4.69e-06	0.0395	3.77e-05	1.88e-05	1.24	0.0253	related to ATP-1 H+-transporting ATP synthase	FGSG_15824
1077	862	649	820	1.66e-06	0.0705	5.29e-06	1.27e-05	1.22	0.0906	related to ATP-1 H+-transporting ATP synthase	FGSG_15824
1084	822	614	830	0.000152	0.0137	0.585	5.28e-05	1.45	0.0203	probable ATP citrate lyase subunit 2	FGSG_06039
1085	879	669	831	0.0163	0.0524	0.21	0.0174	2.21	0.000755	related to PUB1 - major polyadenylated RNA-binding protein of nucleus and cytoplasm	FGSG_05417
1089	888	670	840	0.000743	0.199	0.00774	0.000553	1.21	0.262	probable cell division control protein CDC3	FGSG_05315
1098	836	675	858	0.0162	0.0756	0.116	0.0176	-1.03	0.848	conserved hypothetical protein	FGSG_05997
1101	872	666	862	0.000267	0.0856	8.53e-05	0.0105	-1.05	0.695	probable dihydrolipoamide acetyltransferase component of pyruvate dehydrogenase complex	FGSG_04171
1102	883	3157	863	7.43e-05	0.137	0.000822	9.7e-05	1.44	0.0065	probable homogentisate 1; 2-dioxygenase	FGSG_08358
1105	870	647	871	0.00266	0.434	0.00339	0.00416	1.16	0.213	probable RUVB-like protein	FGSG_06260
1109	940	3098	884	0.00503	0.0686	0.0332	0.00712	-1.05	0.544	probable enolase (2-phosphoglycerate dehydratase)	FGSG_01346
1112	947	710	890	0.00496	0.451	0.533	0.000639	1.22	0.172	probable enolase (2-phosphoglycerate dehydratase)	FGSG_01346
1117	881	3156	895	3.09e-05	0.29	1.9e-05	0.000417	-1.05	0.804	probable cell division control protein CDC3	FGSG_05315
1125	969	733	930	0.0309	0.0982	0.202	0.0269	1.55	0.0689	probable UGA1 - 4-aminobutyrate aminotransferase (GABA transaminase)	FGSG_06751
1126	941	705	933	0.0268	0.383	0.00234	0.38	-1.15	0.0777	probable H+-transporting ATP synthase beta chain	FGSG_04312
1128	1021	759	937	0.0149	0.0225	0.0329	0.132	1.6	0.0362	probable translation initiation factor eIF-4A	FGSG_06841
1129	1022	755	938	0.00293	0.135	0.12	0.00106	1.69	0.00231	probable translation initiation factor eIF-4A	FGSG_06841
1130	932	706	939	0.0412	0.593	0.00627	0.16	-1.06	0.434	probable adenosylhomocysteinase (S-adenosyl-L-homocysteine hydrolase)	FGSG_05615
1132	970	736	941	0.0451	0.55	0.0916	0.0194	1.2	0.271	probable actin-related protein 3 (ARP3)	FGSG_10856
1134	950	754	950	0.0254	0.556	0.0108	0.0429	1.42	0.0123	related to soluble fumarate reductase (NADH)	FGSG_09373
1135	922	708	952	0.00805	0.835	0.000593	0.125	-1.11	0.297	probable phosphogluconate dehydrogenase (decarboxylating)	FGSG_01111
1136	980	753	956	0.0113	0.243	0.18	0.00363	1.46	0.0457	related to acid phosphatase precursor	FGSG_04504
1138	948	747	960	0.00109	0.271	7.93e-05	0.111	-1.26	0.238	probable IDP1 - isocitrate dehydrogenase (NADP+); mitochondrial	FGSG_10347
1142	982	764	967	0.0127	0.591	0.00255	0.0573	-1.12	0.249	probable actin	FGSG_07335
1144	958	730	972	0.000446	0.895	7.91e-06	0.626	-2.32	0.0197	probable glutamate dehydrogenase (NADP+)	FGSG_07174
1145	1020	762	974	0.0388	0.327	0.0484	0.0353	1.21	0.256	probable mitochondrial citrate synthase	FGSG_01422
1149	1028	768	981	0.0175	0.384	0.766	0.00291	-1.31	0.26	probable aspartic proteinase precursor	FGSG_07775
1152	956	741	990	0.0121	0.24	0.00862	0.0306	1.07	0.664	probable pyruvate dehydrogenase (lipoamide) alpha chain precursor	FGSG_05454
1153	1086	842	992	1.08e-05	0.492	6.49e-05	1.86e-05	1.31	0.25	probable mitochondrial citrate synthase	FGSG_01422
1154	1076	834	998	0.00019	0.0076	0.000187	0.0157	1.25	0.0751	probable saccharopine dehydrogenase (NAD; L-lysine-forming)	FGSG_10925
1156	1010	3167	1005	1.5e-05	0.0114	0.00027	5.73e-05	-2.73	0.00255	probable formamidase	FGSG_09042
1160	991	3165	1015	0.00178	0.545	9.54e-05	0.138	-1.14	0.235	probable phosphoglycerate kinase	FGSG_03992
1161	985	786	1016	0.028	0.0939	0.0102	0.278	-1.07	0.586	probable phosphoglycerate kinase	FGSG_03992
1162	1091	810	1019	1.24e-06	0.141	4.78e-07	8.66e-05	-1.24	0.26	related to aminomethyltransferase precursor (glycine cleavage system protein T)	FGSG_01151
1166	1019	778	1025	1.79e-07	0.00455	1.84e-08	0.00203	-1.82	0.000616	probable formamidase	FGSG_09042
1171	989	775	1033	0.00276	0.716	0.0144	0.0012	1.74	0.00186	probable phosphoglycerate kinase	FGSG_03992
1172	996	3114	1036	0.0383	0.674	0.731	0.0055	1.29	0.0786	probable phosphoglycerate kinase	FGSG_03992
1173	1015	795	1037	0.000744	0.164	0.0015	0.00199	1.53	0.457	related to flavin oxidoreductase	FGSG_08077
1174	1079	849	1038	0.0247	0.0944	0.389	0.0146	1.83	0.015	probable mitochondrial citrate synthase	FGSG_01422
1175	1042	779	1039	8.73e-06	0.0136	2.93e-06	0.00239	-1.83	0.0108	probable formamidase	FGSG_09042
1177	1077	802	1048	0.00921	0.326	0.0999	0.00306	1.08	0.685	probable actin	FGSG_07335
1178	1051	790	1049	1.16e-05	0.164	5.09e-07	0.0351	-1.6	0.12	probable translation elongation factor EF-Tu precursor; mitochondrial	FGSG_07182
1183	1046	796	1061	3.89e-08	0.0112	7.18e-10	0.685	-3.58	0.000655	(aurJ) o-methyltransferase that catalyse the methylation of nor-rubrofusarin resulting in formation of rubrofusarin	FGSG_02326
1184	1058	800	1062	8.28e-07	0.0221	1.04e-07	0.00142	-1.77	0.00731	probable formamidase	FGSG_09042
1186	1121	906	1071	3.32e-07	0.197	1.97e-08	0.00115	-1.7	0.0328	probable ubiquinol-cytochrome c reductase complex core protein 2 precursor	FGSG_00644
1191	1063	826	1081	2.13e-07	0.104	3.4e-09	0.333	-2.04	0.00635	(aurJ) o-methyltransferase that catalyse the methylation of nor-rubrofusarin resulting in formation of rubrofusarin	FGSG_02326
1194	1141	893	1088	4.89e-05	0.394	1.33e-06	0.15	-1.52	0.000559	probable phosphatidylinositol/phosphatidylcholine transfer protein SEC14	FGSG_10779
1198	1094	3169	1101	0.00291	0.482	0.000354	0.053	1.3	0.0676	related to CCG-7 glyceraldehyde 3-phosphate dehydrogenase (ccg-7)	FGSG_16627
1206	1117	879	1124	0.000126	0.00106	0.000525	0.0172	1.58	0.00106	probable acetoacetyl-CoA thiolase	FGSG_09321
1210	1119	881	1133	3.14e-07	0.000258	2.44e-07	0.000526	1.34	0.0724	probable acetoacetyl-CoA thiolase	FGSG_09321
1211	1128	885	1134	9.63e-07	0.0114	6.66e-08	0.0153	2.13	0.00247	probable acetoacetyl-CoA thiolase	FGSG_09321
1212	1176	919	1136	4.01e-06	0.972	4.43e-08	0.888	-1.87	0.000706	probable glutamine synthetase	FGSG_10264
1218	1174	924	1147	4.77e-06	0.679	5.69e-08	0.886	-1.93	0.00537	probable glutamine synthetase	FGSG_10264
1220	3067	972	1151	1.36e-05	0.125	0.00928	3.36e-06	1.13	0.272	probable aspartic proteinase precursor	FGSG_07775
1222	1208	970	1157	5.85e-05	0.00902	6.21e-06	0.271	1.35	0.000867	probable ribosome-associated protein S2 (Rap-1)	FGSG_10905
1223	1181	3170	1159	0.00054	0.282	3.57e-05	0.0862	-1.2	0.0245	probable glutamine synthetase	FGSG_10264
1225	1156	3112	1163	9.26e-05	0.708	7.35e-06	0.011	-1.34	0.0257	probable methionine adenosyltransferase ETH-1	FGSG_00421
1234	1271	1006	1188	6.92e-05	0.0349	0.000207	0.000511	1.3	0.125	probable ALCOHOL DEHYDROGENASE I - ADH1	FGSG_10855
1235	1244	992	1190	3.19e-05	0.00138	0.00226	0.000214	1.86	0.00404	probable aspartate aminotransferase; mitochondrial precursor	FGSG_10746
1236	1211	990	1191	0.000368	0.155	2.35e-05	0.127	2.16	0.0131	hypothetical protein	FGSG_16377
1237	1216	959	1192	0.000279	0.338	0.0654	4.72e-05	1.44	0.0415	probable acetoacetyl-CoA thiolase	FGSG_05087
1242	1287	1036	1207	0.019	0.0661	0.0138	0.141	1.29	0.0696	related to gibberellin 20-oxidase	FGSG_07303
1244	1245	973	1210	0.00201	0.0763	0.000196	0.354	1.43	0.0419	probable PSA1 - mannose-1-phosphate guanyltransferase	FGSG_08773
1253	1219	988	1232	0.0283	0.0624	0.972	0.0197	1.34	0.0134	probable FBA1 - fructose-bisphosphate aldolase	FGSG_02770
1255	1233	962	1240	8.59e-09	0.0635	3.58e-10	0.000409	-1.34	0.0105	probable FBA1 - fructose-bisphosphate aldolase	FGSG_02770
1257	1241	964	1242	8.2e-05	0.0118	8.05e-06	0.312	1.45	0.0403	probable UDP-glucose 4-epimerase Gal10	FGSG_05689
1270	1326	1068	1265	0.00135	0.537	3.11e-05	0.78	-1.69	0.0217	probable ALCOHOL DEHYDROGENASE I - ADH1	FGSG_10855
1271	1260	997	1269	0.0103	0.0962	0.0105	0.0419	-1.1	0.656	probable UDP-glucose 4-epimerase Gal10	FGSG_05689
1273	3055	1088	1272	0.00216	0.563	0.000144	0.101	-1.33	0.256	probable ALCOHOL DEHYDROGENASE I - ADH1	FGSG_10855
1274	1339	3121	1273	2.48e-06	0.433	5.45e-08	0.0645	-2.21	0.00962	probable ALCOHOL DEHYDROGENASE I - ADH1	FGSG_10855
1277	1250	1034	1280	0.00533	0.0205	0.0518	0.0166	1.13	0.623	probable FBA1 - fructose-bisphosphate aldolase	FGSG_02770
1282	1297	1073	1289	0.0142	0.14	0.00291	0.222	1.66	0.00373	probable transaldolase	FGSG_08723
1283	1280	1053	1291	0.00497	0.225	0.385	0.001	-1.2	0.242	probable thiamine repressed nmt1 protein	FGSG_01672
1289	1278	1037	1307	3.95e-06	0.00236	2.86e-07	0.473	1.7	0.000557	related to CCG-7 glyceraldehyde 3-phosphate dehydrogenase (ccg-7)	FGSG_16627
1293	1306	1117	1314	0.0235	0.681	0.0532	0.00969	1.23	0.0486	related to CCG-7 glyceraldehyde 3-phosphate dehydrogenase (ccg-7)	FGSG_16627
1295	1375	1132	1319	0.00043	0.475	1.56e-05	0.171	-1.35	0.118	probable 14-3-3-like protein	FGSG_06847
1304	3057	1101	1333	0.0266	0.662	0.0124	0.0357	1.44	0.00464	related to CCG-7 glyceraldehyde 3-phosphate dehydrogenase (ccg-7)	FGSG_16627
1310	1373	1121	1342	6.71e-05	0.156	2.73e-06	0.135	1.88	0.00188	probable EFB1 - translation elongation factor eEF1beta	FGSG_01008
1315	1369	3171	1353	0.00262	0.629	0.000625	0.0172	-1.09	0.503	related to CCG-7 glyceraldehyde 3-phosphate dehydrogenase (ccg-7)	FGSG_16627
1321	1361	1130	1367	0.000135	0.037	0.000233	0.00151	1.7	0.00169	probable inorganic pyrophosphatase	FGSG_00496
1322	1351	1126	1370	0.00807	0.0184	0.682	0.00982	1.19	0.202	probable inorganic pyrophosphatase	FGSG_00496
1323	1350	1103	1377	0.00541	0.372	0.117	0.00133	1.39	0.00734	probable inorganic pyrophosphatase	FGSG_00496
1325	1354	1120	1385	0.00051	0.019	0.438	0.000224	1.2	0.0138	probable arginase	FGSG_10967
1349	1406	1166	1450	3.55e-05	0.00521	0.721	1.32e-05	1.38	0.0431	conserved hypothetical protein	FGSG_06634
1352	1405	1168	1458	0.00569	0.203	0.00138	0.0663	1.75	0.0257	probable CyPBP37 protein (protein binding to CyP41)	FGSG_02469
1353	1438	1231	1464	0.000402	0.63	8.56e-06	0.499	1.99	0.00189	probable malate dehydrogenase	FGSG_02504
1354	1434	1172	1465	0.043	0.733	0.0339	0.0297	1.7	0.012	probable heat shock protein 30	FGSG_01158
1358	1440	1235	1474	0.000404	0.676	1.13e-05	0.23	2.1	0.000264	probable malate dehydrogenase	FGSG_02504
1361	1432	1191	1478	0.000138	0.0575	1.23e-05	0.0868	1.5	0.0416	related to aliphatic nitrilase	FGSG_06480
1363	1431	1203	1483	7.77e-05	0.00114	0.0742	0.000191	1.22	0.0155	related to aliphatic nitrilase	FGSG_06480
1364	1413	1226	1484	7.06e-05	0.131	1.96e-06	0.531	1.63	0.013	probable malate dehydrogenase	FGSG_02504
1366	1417	1230	1490	0.0313	0.907	0.000992	0.865	1.39	0.13	probable malate dehydrogenase	FGSG_02504
1368	1433	3113	1493	0.00195	0.0856	0.329	0.00056	1.53	0.00377	related to aliphatic nitrilase	FGSG_06480
1377	1525	1307	1509	0.00211	0.103	0.133	0.000775	1.52	0.00102	probable subtilisin-like serine protease	FGSG_00192
1381	1498	1308	1516	0.00268	0.083	0.0161	0.00384	1.77	0.00646	probable CPC2 protein	FGSG_09870
1383	1512	3175	1521	0.0171	0.663	0.0038	0.0559	1.48	0.154	probable MDH1 - malate dehydrogenase precursor; mitochondrial	FGSG_02461
1384	1519	1316	1527	0.00103	0.642	0.000128	0.0227	1.62	0.00728	probable MDH1 - malate dehydrogenase precursor; mitochondrial	FGSG_02461
1386	1461	3123	1533	0.000485	0.145	0.00029	0.00509	1.07	0.695	probable cytochrome-c peroxidase precursor	FGSG_01245
1387	1516	1269	1540	4.71e-05	0.42	7.81e-07	0.743	2.58	0.0026	conserved hypothetical protein	FGSG_00709
1390	1509	1270	1550	2.76e-05	0.324	1.16e-06	0.0386	2.18	0.000979	hypothetical protein	FGSG_16217
1391	1465	1264	1552	0.00174	0.0115	0.15	0.0026	1.52	0.0822	probable cytochrome-c peroxidase precursor	FGSG_01245
1394	1460	1196	1559	0.000742	0.00474	0.00641	0.0107	1.38	0.123	probable cytochrome-c peroxidase precursor	FGSG_01245
1395	1464	1261	1560	0.0049	0.0223	0.479	0.0044	1.71	0.0125	probable cytochrome-c peroxidase precursor	FGSG_01245
1396	1569	1318	1564	0.00113	0.0959	0.000238	0.0509	1.57	0.00478	probable isopentenyl-diphosphate delta-isomerase	FGSG_09722
1398	1472	3124	1570	0.00199	0.00192	0.849	0.0108	1.31	0.108	probable cytochrome-c peroxidase precursor	FGSG_01245
1404	1477	1306	1587	0.000466	0.503	0.000307	0.00208	1.11	0.165	probable cytochrome-c peroxidase precursor	FGSG_01245
1411	1522	1252	1618	1.31e-06	0.0204	9.35e-07	9.62e-05	1.56	0.00047	related to NAD-dependent histone deacetylase	FGSG_13552
1417	1579	1337	1638	4.87e-06	0.0379	2.56e-07	0.0429	1.87	0.000892	related to RPN12 - 26S proteasome regulatory subunit	FGSG_07938
1419	1580	1334	1640	0.000938	0.245	0.0105	0.000576	1.71	0.124	probable succinate dehydrogenase (ubiquinone) iron-sulfur protein precursor	FGSG_05610
1421	1566	1375	1645	0.0436	0.0867	0.0135	0.526	1.19	0.234	probable esterase D	FGSG_06681
1431	1574	1360	1682	0.000106	0.012	0.000962	0.000613	2.25	0.00273	conserved hypothetical protein	FGSG_04488
1432	1617	1397	1683	0.00261	0.0633	0.00122	0.0483	-1.15	0.2	probable mitochondrial porin	FGSG_09933
1438	3049	1352	1693	6.89e-07	0.118	1.29e-08	0.218	2.6	4.4e-05	mannitol dehydrogenase	FGSG_04826
1439	1644	1438	1694	0.0283	0.673	0.00102	0.892	-1.36	0.248	probable mitochondrial porin	FGSG_09933
1440	3061	1409	1696	0.0029	0.502	0.00018	0.148	2.03	0.0166	conserved hypothetical protein	FGSG_05132
1442	1646	1398	1698	4.07e-06	0.021	2.45e-06	0.000344	1.36	0.134	probable glutaredoxin	FGSG_01317
1446	1589	1364	1706	0.0049	0.87	0.000623	0.0432	1.6	0.0646	conserved hypothetical protein	FGSG_11398
1448	1593	1384	1710	4.87e-07	0.000367	4.08e-07	0.000555	1.81	0.00306	conserved hypothetical protein	FGSG_04488
1450	1605	1367	1713	4.44e-09	6.25e-05	6.78e-10	0.000559	2.74	5.46e-05	hypothetical protein	FGSG_15999
1452	1600	1391	1717	2.87e-05	0.00357	5.4e-05	0.00204	1.79	0.00526	probable hydroxyacylglutathione hydrolase	FGSG_13072
1453	3050	1358	1718	1.44e-07	0.00634	7.72e-09	0.0115	2.59	2.92e-05	mannitol dehydrogenase	FGSG_04826
1455	1606	1368	1722	3.88e-06	0.0643	4.58e-07	0.00276	2.11	6.13e-05	mannitol dehydrogenase	FGSG_04826
1456	1598	3110	1723	0.0499	0.208	0.0128	0.271	1.42	0.00514	mannitol dehydrogenase	FGSG_04826
1461	1677	1428	1734	4.99e-05	0.0712	2e-06	0.27	1.78	0.00154	probable TPI1 - triose-phosphate isomerase	FGSG_06702
1464	1700	1473	1745	6.62e-11	0.00183	1.05e-12	0.0802	3.8	0.000494	related to CCG-7 glyceraldehyde 3-phosphate dehydrogenase (ccg-7)	FGSG_16627
1465	1684	1447	1748	0.000418	0.0373	2.58e-05	0.801	1.35	0.0106	probable TIF6 - translation initiation factor 6 (eIF6)	FGSG_05428
1466	1652	1408	1749	8.15e-06	0.175	0.0522	1.03e-06	2.08	0.00246	probable SCL1 - 20S proteasome subunit YC7ALPHA/Y8 (alpha1)	FGSG_10255
1467	1676	1485	1751	0.0137	0.267	0.057	0.00812	1.92	0.00615	related to enoyl-CoA hydratase	FGSG_13111
1470	1672	1436	1755	0.000152	0.136	9.87e-06	0.0799	1.75	0.000591	probable TPI1 - triose-phosphate isomerase	FGSG_06702
1473	1630	1441	1762	1.11e-05	0.317	4.94e-06	0.000274	1.69	0.000515	related to ketoreductases	FGSG_04260
1474	1724	1489	1766	0.0209	0.509	0.00384	0.097	1.53	0.00119	related to aminopeptidase yscI precursor; vacuolar	FGSG_06133
1477	1650	1406	1774	3.59e-05	0.282	9.41e-07	0.198	1.52	0.000595	conserved hypothetical protein	FGSG_04081
1483	1703	1508	1795	0.00745	0.327	0.0163	0.00686	1.86	0.00194	related to P.aeruginosa anthranilate synthase component II	FGSG_05007
1484	1705	1461	1798	0.00025	0.0806	0.000818	0.000855	1.14	0.336	related to uracil phosphoribosyltransferase	FGSG_04155
1485	1670	1445	1799	0.000187	0.664	3.85e-06	0.391	1.89	0.0293	conserved hypothetical protein	FGSG_09694
1489	1707	1491	1804	3.47e-08	0.00174	1.52e-09	0.0298	2.36	0.00181	related to mRNA splicing factor	FGSG_09864
1493	1680	1464	1810	0.000544	0.0052	0.00139	0.0226	1.45	0.00345	probable Vacuolar ATP synthase subunit E	FGSG_08593
1496	1715	1486	1817	7.97e-05	0.0139	4.11e-05	0.00913	1.71	0.0012	related to uracil phosphoribosyltransferase	FGSG_04155
1498	1691	1494	1819	0.0298	0.577	0.173	0.00756	1.26	0.195	probable Vacuolar ATP synthase subunit E	FGSG_08593
1500	1699	1513	1823	0.000923	0.24	0.00241	0.00153	3.23	0.000697	related to URE2 - nitrogen catabolite repression regulator	FGSG_02000
1501	1694	1498	1826	0.0291	0.911	0.829	0.00327	1.46	0.0725	conserved hypothetical protein	FGSG_07320
1502	1708	1505	1827	2e-05	0.684	2.24e-05	0.00011	4.22	0.00203	probable GSP1 - GTP-binding protein of the ras superfamily	FGSG_01099
1503	1720	1480	1831	8.5e-06	0.0447	1.5e-06	0.00296	1.55	0.0004	related to transcription initiation factor IIF 30K chain	FGSG_16147
1504	1759	1518	1835	1.74e-05	0.0137	8.68e-07	0.511	1.68	0.00129	probable IgE-dependent histamine-releasing factor	FGSG_02523
1507	1738	1497	1842	4.29e-08	0.00103	2.69e-09	0.0135	2.08	0.00102	probable PRE4 - 20S proteasome subunit (beta7)	FGSG_01200
1509	1767	1570	1849	0.048	0.881	0.0338	0.0306	1.66	0.0438	conserved hypothetical protein	FGSG_06864
1518	1742	1499	1883	2.09e-08	0.0598	3.89e-10	0.0484	5.24	6.16e-05	probable ribosome-associated protein S2 (Rap-1)	FGSG_10905
1521	1779	1536	1904	0.000258	0.051	1.15e-05	0.896	1.51	0.0112	related to BLI-3 blue-light-inducible Bli-3 protein	FGSG_17247
1525	1752	1540	1909	0.00085	0.104	0.000566	0.00878	1	0.734	related to carbonic anhydrase	FGSG_04558
1526	1757	1545	1910	0.00388	0.477	0.000222	0.208	1.17	0.378	related to carbonic anhydrase	FGSG_04558
1529	1777	3108	1916	0.00152	0.297	0.00051	0.0135	1.08	0.516	conserved hypothetical protein	FGSG_08624
1530	1795	1555	1919	1.91e-08	0.00434	4.28e-10	0.324	2.1	0.00244	conserved hypothetical protein	FGSG_08624
1532	1849	1636	1923	0.00903	0.12	0.191	0.00412	-1.29	0.109	probable 20S proteasome subunit beta3	FGSG_01236
1536	1794	1608	1935	0.000312	0.4	9.01e-06	0.305	1.67	0.00858	related to glycinamide ribonucleotide transformylase	FGSG_08429
1539	1792	1573	1941	4.93e-09	0.000149	6.35e-10	0.000431	2.27	0.00325	conserved hypothetical protein	FGSG_08359
1545	1834	1647	1952	1.26e-08	0.000328	1.69e-09	0.000548	1.89	0.00446	conserved hypothetical protein	FGSG_08359
1548	1842	1600	1963	1.44e-05	0.382	6.06e-07	0.0231	1.2	0.0889	probable rho GDP dissociation inhibitor	FGSG_05282
1553	1894	1679	1985	0.00377	0.00404	0.0198	0.131	-1.45	0.113	conserved hypothetical protein	FGSG_09641
1557	1929	3178	1998	0.00904	0.088	0.00635	0.0596	-1.04	0.932	probable CAP20 - virulence factor	FGSG_05177
1565	1904	1689	2016	5.56e-05	0.00119	0.00013	0.011	-1.51	0.00559	conserved hypothetical protein	FGSG_01228
1570	1856	3119	2024	0.00305	0.757	0.000102	0.338	-1.92	0.0157	probable SOD2 - superoxide dismutase (Mn) precursor; mitochondrial	FGSG_04454
1572	1971	1756	2031	0.00248	0.401	6.64e-05	0.937	-1.88	0.0189	conserved hypothetical protein	FGSG_03662
1578	1985	1801	2047	0.00704	0.934	0.000254	0.345	-1.68	0.22	probable CAP20 - virulence factor	FGSG_05177
1584	1984	3180	2064	0.0214	0.44	0.00125	0.536	-1.63	0.0957	probable woronin body major protein precursor	FGSG_08737
1585	1975	3179	2065	0.00211	0.889	0.00104	0.0055	-1.04	0.979	conserved hypothetical protein	FGSG_03662
1589	1980	1722	2077	1.3e-07	0.827	3.41e-09	0.00412	-2.95	0.00435	conserved hypothetical protein	FGSG_03662
1592	1996	1764	2081	1.83e-09	0.218	3.3e-11	0.00398	-4.81	0.000281	conserved hypothetical protein	FGSG_03662
1601	2003	1767	2101	0.0216	0.116	0.00712	0.203	-1.29	0.0535	probable SKP1 - kinetochore protein complex CBF3; subunit D	FGSG_06922
1605	1981	1733	2110	0.011	0.343	0.0508	0.00545	-1.04	0.855	related to mismatched base pair and cruciform dna recognition protein	FGSG_10050
1609	1976	1771	2118	0.00196	0.325	0.0268	0.000798	1.27	0.342	probable woronin body major protein precursor	FGSG_08737
1621	2032	3181	2146	0.046	0.706	0.00347	0.354	-1.14	0.302	probable woronin body major protein precursor	FGSG_08737
1627	2024	1864	2168	0.000795	0.773	0.00013	0.0118	1.41	0.0315	probable woronin body major protein precursor	FGSG_08737
1632	2108	1932	2186	0.0168	0.381	0.0381	0.0111	1.56	0.0487	probable cyclophilin	FGSG_07439
1636	2059	1849	2195	0.000201	0.4	3.89e-05	0.00591	4.78	0.00154	conserved hypothetical protein	FGSG_08238
1637	2101	1838	2202	3.35e-06	0.289	7.39e-07	0.000323	-3.11	0.0154	conserved hypothetical protein	FGSG_08122
1643	2094	1923	2223	4.75e-06	0.0704	2.92e-06	0.000191	1.7	0.0014	conserved hypothetical protein	FGSG_02325
1652	2167	2021	2253	0.0352	0.0736	0.047	0.12	1.02	0.864	probable peptidylprolyl isomerase precursor; mitochondrial (cyclophilin B)	FGSG_00777
1656	2107	1911	2264	9.87e-06	0.167	8.38e-07	0.0059	1.45	0.0024	probable peroxisomal membrane protein	FGSG_08677
1658	2166	3183	2273	3.77e-06	0.0268	2.89e-06	0.000199	1.05	0.951	probable peptidylprolyl isomerase precursor; mitochondrial (cyclophilin B)	FGSG_00777
1665	2160	1938	2291	0.000622	0.18	0.0119	0.000357	-2.91	0.00112	probable 40s ribosomal protein s10-b	FGSG_06270
1667	2185	2007	2297	1.15e-05	0.117	9.49e-06	0.000213	1.73	0.00193	probable 40S ribosomal protein S12	FGSG_07292
1674	2162	1935	2313	2.58e-10	0.00891	3.28e-08	4e-10	-2.9	0.000307	conserved hypothetical protein	FGSG_02560
1675	2147	1966	2314	0.0246	0.867	0.013	0.0252	1.04	0.694	probable superoxide dismutase [Cu-Zn]	FGSG_08721
1677	2154	1974	2316	0.000125	0.44	4.12e-06	0.125	1.62	0.00976	probable peptidylprolyl isomerase precursor; mitochondrial (cyclophilin B)	FGSG_00777
1678	2163	2020	2318	0.000253	0.668	4.06e-06	0.945	2.11	0.000932	probable peptidylprolyl isomerase precursor; mitochondrial (cyclophilin B)	FGSG_00777
1681	2151	1963	2324	0.0125	0.957	0.000897	0.145	1.17	0.224	probable superoxide dismutase [Cu-Zn]	FGSG_08721
1701	2196	1987	2370	0.000405	0.473	0.0979	5.65e-05	1.48	0.0311	probable transcription factor BTF3a	FGSG_16993
1705	2297	2201	2382	0.0105	0.0678	0.0027	0.29	1.36	0.363	probable nucleoside-diphosphate kinase	FGSG_05972
1706	2249	2041	2383	3.24e-06	0.623	0.000445	1.14e-06	-2.04	0.0316	conserved hypothetical protein	FGSG_08122
1715	2228	3184	2408	1.41e-05	0.112	6.52e-07	0.0479	1.41	0.168	conserved hypothetical protein	FGSG_07807
1717	2293	2176	2410	4.89e-05	0.0239	3.85e-06	0.14	2.03	0.00801	probable cytochrome-c oxidase chain V precursor	FGSG_04315
1720	2259	2102	2424	5.73e-09	0.0281	1.76e-06	4.57e-09	-1.07	0.926	conserved hypothetical protein	FGSG_02560
1721	2330	2197	2429	0.0044	0.393	0.0259	0.00216	-1.63	0.0348	conserved hypothetical protein	FGSG_08238
1737	2307	2126	2480	3.28e-06	0.554	5.89e-08	0.137	1.78	0.000237	probable BRT1 protein, down-regulated by mating factor B	FGSG_00609
1739	2341	2140	2490	2.93e-05	0.213	0.00327	1.1e-05	-1.67	0.0729	conserved hypothetical protein	FGSG_08238
1740	2347	2124	2497	1.12e-05	0.00501	0.0116	8.52e-06	-1.75	0.0716	conserved hypothetical protein	FGSG_08238
1742	2361	2248	2500	0.0391	0.963	0.0131	0.0471	2.34	0.063	conserved hypothetical protein	FGSG_03028
1744	2390	2268	2503	3.51e-07	0.174	2.42e-06	1.26e-06	1.13	0.501	conserved hypothetical protein	FGSG_03586
1745	2326	2200	2505	0.00849	0.879	0.000547	0.15	-1.29	0.0621	conserved hypothetical protein	FGSG_00393
1751	2378	2254	2527	0.0225	0.647	0.00184	0.231	2.21	0.0615	conserved hypothetical protein	FGSG_03028
1753	2384	2207	2531	2.02e-06	0.0812	1.82e-07	0.00261	2.21	0.000994	probable ribosomal protein P2	FGSG_05605
1754	2371	2228	2533	4.48e-08	0.0458	0.029	4.42e-09	-1.02	0.954	conserved hypothetical protein	FGSG_03586
1756	2377	2208	2535	1.93e-05	0.675	0.995	1.19e-06	-1.76	0.158	conserved hypothetical protein	FGSG_03586
1759	2353	2215	2542	1.37e-09	0.0108	3.3e-11	0.00474	1.46	0.000689	related to glycine-rich RNA-binding protein	FGSG_11064
1760	2339	2151	2544	6.85e-06	0.146	3.33e-06	0.000243	-1.08	0.63	related to ATP-1 H+-transporting ATP synthase	FGSG_15824
1761	2367	2188	2548	1.38e-06	0.14	0.000131	9.23e-07	-1.78	0.0841	probable ubiquinol--cytochrome-c reductase	FGSG_10293
1763	2381	2263	2551	0.00396	0.181	0.000343	0.263	2.13	0.0275	conserved hypothetical protein	FGSG_03028
1764	2360	2202	2556	1.28e-05	0.0166	4.47e-06	0.00269	1.64	0.11	related to glycine-rich RNA-binding protein	FGSG_11064
1765	2359	2210	2558	0.00504	0.806	0.000189	0.315	1.88	0.203	conserved hypothetical protein	FGSG_10396
1768	2397	3135	2564	1.25e-09	0.0007	3e-11	0.145	3.89	0.00122	related to CCG-7 glyceraldehyde 3-phosphate dehydrogenase (ccg-7)	FGSG_16627
1769	2427	2314	2567	0.00178	0.435	0.0319	0.000555	2.07	0.0157	related to CCG-7 glyceraldehyde 3-phosphate dehydrogenase (ccg-7)	FGSG_16627
1772	2385	2241	2573	1.48e-08	0.00395	2.08e-09	7.32e-05	2	0.00633	conserved hypothetical protein	FGSG_03028
1776	2379	2234	2580	0.00011	0.718	2.59e-06	0.197	1.52	0.0065	related to glycine-rich RNA-binding protein	FGSG_11064
1780	2386	2245	2590	1.04e-05	0.0114	2.58e-06	0.00566	1.63	0.067	related to cofilin	FGSG_06245
1784	2396	2246	2599	8.39e-10	0.00115	5.63e-11	9.03e-05	1.8	0.0178	related to CCG-7 glyceraldehyde 3-phosphate dehydrogenase (ccg-7)	FGSG_16627
1786	2407	2242	2607	1.92e-05	0.275	3.11e-07	0.911	1.74	0.00211	conserved hypothetical protein	FGSG_01267
1800	2540	2445	2655	1.52e-06	0.171	1.49e-06	2.81e-05	-1.19	0.473	probable 40s ribosomal protein s21 (CRP-7)	FGSG_00798
1805	2478	2349	2666	0.0454	0.713	0.00237	0.586	1.36	0.129	related to F1F0-ATP synthase subunit E	FGSG_00429
1806	2455	2302	2667	0.000223	0.822	1.7e-05	0.0178	1.15	0.356	probable ribonuclease T1	FGSG_11190
1809	2486	2356	2672	3.9e-06	0.00324	4.31e-07	0.0631	1.46	0.00163	probable nuclear transport factor 2 (ntf-2)	FGSG_08477
1811	2467	2298	2676	0.000119	0.268	6.96e-06	0.048	1.41	0.279	related to CCG-7 glyceraldehyde 3-phosphate dehydrogenase (ccg-7)	FGSG_16627
1819	2561	2453	2690	0.00162	0.644	0.000586	0.00779	1.66	0.0901	probable 40s ribosomal protein s21 (CRP-7)	FGSG_00798
1820	2463	2332	2694	0.000146	0.572	3.3e-06	0.305	1.7	0.00212	probable profilin	FGSG_06392
1822	2476	2330	2699	0.0011	0.128	0.000402	0.0183	1.44	0.0974	related to CCG-7 glyceraldehyde 3-phosphate dehydrogenase (ccg-7)	FGSG_05050
1829	2577	2461	2719	0.0201	0.609	0.00304	0.103	1.69	0.0748	related to H+-transporting ATP synthase inhibitor precursor, mitochondrial	FGSG_06846
1831	2514	2385	2721	4.48e-05	0.18	7.37e-06	0.00457	1.27	0.22	related to CCG-7 glyceraldehyde 3-phosphate dehydrogenase (ccg-7)	FGSG_16627
1832	2557	2398	2727	8.68e-05	0.172	0.00039	0.000186	-1.5	0.152	conserved hypothetical protein	FGSG_03586
1837	2534	2405	2734	0.00561	0.955	0.000289	0.164	1.2	0.159	probable prolidase	FGSG_02530
1838	2584	2467	2736	0.0032	0.166	0.000281	0.248	1.23	0.33	probable 40s ribosomal protein s21 (CRP-7)	FGSG_00798
1841	2550	2406	2739	0.00432	0.524	0.000247	0.202	1.59	0.195	probable heat shock protein 10 (chaperonin CPN10)	FGSG_06207
1844	2576	2481	2750	0.00078	0.109	5.62e-05	0.231	1.49	0.0628	probable LSM2 - Sm-like (Lsm) protein	FGSG_00360
1850	2592	2487	2779	4.45e-06	0.327	3.96e-07	0.002	2.38	0.0425	mannitol dehydrogenase	FGSG_04826
1852	2555	2404	2787	1.6e-08	0.0334	2.3e-10	0.579	2.69	0.000995	conserved hypothetical protein	FGSG_03028
1860	2616	2429	2832	0.000189	0.578	7.48e-06	0.0797	1.52	0.219	conserved hypothetical protein	FGSG_03662
1862	2637	2579	2842	0.00136	0.698	5.69e-05	0.158	1.78	0.0251	related to CCG-7 glyceraldehyde 3-phosphate dehydrogenase (ccg-7)	FGSG_16627
1864	2669	2476	2852	2.73e-07	0.039	6.03e-07	4.44e-06	-1.08	0.78	conserved hypothetical protein	FGSG_02903
1868	2683	2506	2865	1.32e-05	0.224	1.01e-06	0.00746	1.49	0.05	conserved hypothetical protein	FGSG_01247
1869	2730	2699	2866	0.00109	0.663	6.87e-05	0.0681	1.14	0.377	hypothetical protein	FGSG_16377
1871	2673	2571	2885	3.63e-06	0.00537	1.86e-07	0.449	2.38	0.000314	conserved hypothetical protein	FGSG_04357
1877	2690	2569	2910	1.62e-06	0.223	3.12e-08	0.165	1.79	0.00845	probable alpha-mannosidase	FGSG_16723
1886	2785	2696	2960	3.81e-06	0.124	7.64e-07	0.000644	1.99	0.00167	probable ubiquitin fusion protein (ubiquitin / ribosomal protein)	FGSG_01956
1892	728	548	3216	0.0107	0.479	0.0288	0.00609	1.1	0.827	probable H+-exporting ATPase 57K chain; vacuolar	FGSG_00637
1893	3045	3091	3217	9.08e-08	0.0768	5.66e-09	0.000627	-1.32	0.039	probable pyruvate decarboxylase	FGSG_09834
1894	331	250	3218	0.0381	0.0671	0.141	0.0656	1.1	0.21	probable transitional endoplasmic reticulum ATPase	FGSG_05530
1896	771	3096	3220	7.99e-06	0.0369	5.11e-07	0.0359	-4.12	0.00278	related to oxalate decarboxylase	FGSG_06612
1902	1368	1118	3226	0.00441	0.753	0.0503	0.00107	1.66	0.00821	probable pyruvate dehydrogenase (lipoamide) beta chain precursor (PDB1)	FGSG_02782
1903	3042	3102	3227	4.64e-08	0.0747	6.6e-10	0.45	-1.85	2.72e-05	probable glutamine synthetase	FGSG_10264
1905	2551	2409	3229	0.000911	0.00332	0.0027	0.0599	1.38	0.023	conserved hypothetical protein	FGSG_06268
1909	931	697	3233	0.0191	0.00707	0.739	0.118	1.09	0.346	conserved hypothetical protein	FGSG_10229
1910	432	336	3234	0.000762	0.175	0.000905	0.00311	1.25	0.534	probable aconitase	FGSG_07953
1911	635	477	3235	6.02e-06	0.275	1.32e-07	0.152	-2.09	0.0166	probable pyruvate kinase	FGSG_07528
1912	732	3196	3236	8.5e-05	0.114	0.000134	0.000553	-1.17	0.386	related to acid phosphatase Pho610	FGSG_07678
1914	1505	1305	3238	0.0029	0.476	0.000936	0.0156	1.53	0.0284	probable MDH1 - malate dehydrogenase precursor; mitochondrial	FGSG_02461
1916	450	3126	3240	0.033	0.0777	0.0466	0.102	1.68	0.00517	related to serine-type carboxypeptidase f precursor	FGSG_04546
1919	2333	2226	3243	0.0348	0.547	0.00168	0.749	1.48	0.178	related to CCG-7 glyceraldehyde 3-phosphate dehydrogenase (ccg-7)	FGSG_16627
1921	1223	943	3245	0.0256	0.034	0.821	0.0304	1.13	0.0932	probable FBA1 - fructose-bisphosphate aldolase	FGSG_02770
1922	531	392	3246	0.0174	0.911	0.00296	0.0605	-1.07	0.517	related to glu/asp-tRNA amidotransferase subunit A	FGSG_04022
1924	561	417	3248	0.00207	0.0706	0.00279	0.0116	1.34	0.0241	probable heat shock protein 70	FGSG_00921
1929	2012	1814	3254	8.45e-05	0.418	2.43e-06	0.158	1.27	0.0593	probable woronin body major protein precursor	FGSG_08737
1930	685	3144	3256	2.88e-05	0.398	2.62e-06	0.00591	-1.13	0.0743	probable pyruvate decarboxylase	FGSG_09834
1931	899	3160	3257	0.0073	0.076	0.00697	0.0424	-1.13	0.241	related to acid phosphatase precursor	FGSG_07608
1932	1059	3168	3258	7.15e-09	0.0443	1.14e-10	0.0991	-3.86	6.98e-05	(aurJ) o-methyltransferase that catalyse the methylation of nor-rubrofusarin resulting in formation of rubrofusarin	FGSG_02326
1934	2220	2048	3260	0.00146	0.0309	0.000501	0.0975	1.16	0.587	conserved hypothetical protein	FGSG_01224
1935	2395	2244	3261	2.77e-05	0.834	0.00309	6.93e-06	-1.78	0.0988	conserved hypothetical protein	FGSG_03586
1937	1714	1479	3263	0.00372	0.751	0.000146	0.269	1.37	0.0295	probable ubiquitin--protein ligase	FGSG_02029
1938	1772	1520	3264	0.000764	0.0125	0.00109	0.0229	-1.45	0.00347	probable TSA1 - thiol-specific antioxidant	FGSG_03180
1939	1057	833	3265	0.0252	0.161	0.337	0.0105	2	0.00305	translation elongation factor 1 alpha	FGSG_08811
1940	1053	824	3266	0.0122	0.131	0.54	0.00391	2.16	0.0535	translation elongation factor 1 alpha	FGSG_08811
1941	380	297	3267	0.000353	0.296	4.11e-05	0.023	-1.36	0.0788	probable SERINE-TYPE CARBOXYPEPTIDASE F PRECURSOR	FGSG_05797
1944	575	3140	3275	5.21e-07	0.102	1.8e-08	0.0141	-1.89	0.0475	related to serine-type carboxypeptidase f precursor	FGSG_04546
